# Supplementary material for: Environmentally enriched pigs have transcriptional profiles consistent with neuroprotective effects and reduced microglial activity
Source: Behav Brain Res. 2018 Sep 17;350:6–15. doi: 10.1016/j.bbr.2018.05.015 (PMC6002610; doi:10.1016/j.bbr.2018.05.015)
Supplement: Supplementary file 2 [file mmc2.xlsx]

## Sheet: Sheet2
Category/Behaviour	EE										B
	Pre-enrichment		1 hour post enrichment		2 hour post enrichment		3 hour post enrichment		4 hour post enrichment		Pre-enrichment		1 hour post enrichment		2 hour post enrichment		3 hour post enrichment		4 hour post enrichment
Active Behaviours	Mean	S.E.M	Mean	S.E.M	Mean	S.E.M	Mean	S.E.M	Mean	S.E.M	Mean	S.E.M	Mean	S.E.M	Mean	S.E.M	Mean	S.E.M	Mean	S.E.M
Social
Belly nosing penmate	1.38889	0.40024	1.59836	0.307377	0.416667	0.103409	0.833333	0.158622	1.38889	0.228034	4.16667	0.979099	2.36339	0.351098	1.875	0.266903	2.5	0.351125	3.81944	0.520028
Tail biting	0.277778	0.277778	0	0	0	0	0	0	0	0	0	0	0.0273224	0.0172802	0.138889	0.087841	0	0	0.138889	0.087841
Locomotion (without object or social)
Walking	0.555556	0.351364	3.08743	0.213395	1.25	0.372678	2.01389	0.292986	2.22222	0.624228	2.5	1.0319	1.81694	0.358798	1.66667	0.627311	1.11111	0.297883	2.29167	0.865691
Running	0	0	1.35246	0.298365	0	0	0.486111	0.27252	0.902778	0.347222	0	0	0.136612	0.0405257	0	0	0.277778	0.138889	1.31944	0.461688
Hop/flop/pivot	1.66667	1.05409	0.368852	0.0940542	0.138889	0.087841	0.416667	0.263523	0.694444	0.614887	0.555556	0.351364	0.136612	0.0457191	0.0694444	0.0694444	0.763889	0.363507	1.38889	0.758186
Object and pen Interaction
Object interaction_enrichment stimulus	0.277778	0	19.4809	2.48043	1.45833	0.255155	3.47222	0.458744	4.375	0.599513	0	0	0	0	0	0	0	0	0	0
Object interaction_no enrichment stimulus	0	0	0.0409836	0.0117745	0	0	0.0694444	0	0	0	0.555556	0.175682	0.163934	0.0476606	0	0	0.486111	0.100976	0.902778	0.219603
Nosing/exploring pen	20.2778	3.12646	12.5683	1.69517	4.16667	0.63256	6.52778	0.946902	11.7361	1.73511	29.1667	3.80537	9.95902	1.60531	8.54167	1.36288	11.875	1.78099	16.1806	2.32897
Feeding/drinking	5.27778	1.91262	8.30601	1.52724	6.66667	1.4452	6.52778	1.4024	9.65278	1.84417	3.61111	0.792342	7.95082	1.4782	6.31944	1.22762	5.83333	1.30357	9.72222	1.89049
Inactive Behaviours
Postures
Lateral lying	28.0556	7.14164	21.2568	3.58286	59.7222	6.01471	49.375	5.59302	34.0972	9.14354	23.6111	4.52189	37.4454	3.48802	47.0833	5.66524	41.1806	7.65535	23.1944	3.59827
Ventral lying	36.9444	5.85973	27.1585	2.08329	23.75	3.01808	27.3611	2.40242	30.1389	3.96406	29.1667	4.48764	36.8443	1.05983	31.1111	2.76943	31.6667	3.23465	33.8889	1.96517
Sitting	1.38889	1.09008	0.68306	0.155041	0.625	0.142319	0.277778	0.087841	0.972222	0.256098	1.11111	0.555556	0.901639	0.0846554	0.833333	0.443576	1.73611	0.692358	2.36111	0.702728
Standing	3.88889	1.40546	3.85246	0.491348	0.555556	0.297883	1.31944	0.461688	2.77778	0.87841	5.27778	1.00154	1.99454	0.167538	2.15278	1.07807	2.29167	0.678284	3.81944	0.675434
Other
Not visible	0	0	0.245902	0.177069	1.25	0.956217	1.31944	1.02298	1.04167	0.817559	0.277778	0.277778	0.259563	0.228351	0.208333	0.142319	0.277778	0.206006	0.972222	0.614887
