# Supplementary material for: Environmentally enriched pigs have transcriptional profiles consistent with neuroprotective effects and reduced microglial activity
Source: Behav Brain Res. 2018 Sep 17;350:6–15. doi: 10.1016/j.bbr.2018.05.015 (PMC6002610; doi:10.1016/j.bbr.2018.05.015)
Supplement: Supplementary file 3 [file mmc3.xlsx]

## Sheet: differentially expressed genes
GENE_ID	LOG2_FC	P	AVG_READ_RAW_COUNT_FOR_BARREN	AVG_RAW_READ_COUNT_FOR_ENRICHED	AVG_TPM_FOR_BARREN	AVG_TPM_FOR_ENRICHED	Time point
H19_2	-5.28736	0.0154019	14.3333	0.166667	41.1187	0.594837	1
ssc-mir-4331	-4.93609	0.0218164	2.12917	0	8.45165	0	4
uc_338/ENSSSCG:36955	-4.61458	0.0225332	2.26295	0	2.04968	0	4
U6/ENSSSCG:39588	-4.14117	0.0112387	1.66667	0	3.96903	0	1
ENSSSCG00000031292	-4.1401	0.000727899	33.4211	2.3801	22.8533	1.17671	1
SNORD11	-3.89605	0.0149023	1.16667	0	4.28875	0	4
ENSSSCG00000033370	-3.85768	0.00175983	1.93785	0.0307215	6.46214	0.0884402	4
SNORD93	-3.84973	0.000840256	1.66667	0	6.06679	0	4
ENSSSCG00000036481	-3.7473	0.00450791	1.5	0	3.15074	0	1
SNORA17/ENSSSCG:19586	-3.74625	0.0188198	1.22041	0	3.0712	0	1
SNORA63/ENSSSCG:19309	-3.70901	0.0132589	1.07186	0	2.13142	0	4
SNORD113/ENSSSCG:18998	-3.62943	0.00346717	1.5	0	4.78407	0	4
ssc-mir-26a	-3.42171	0.0205714	0.833333	0	3.28036	0	4
Y_RNA/ENSSSCG:18715	-3.3449	0.00584538	3.83333	0.333333	11.7453	0.947772	4
5S_rRNA/ENSSSCG:36919	-3.29517	0.0150086	1	0	2.88502	0	1
ENSSSCG00000035130	-3.17959	0.0053044	1	0	3.39506	0	1
5S_rRNA/ENSSSCG:20261	-3.05263	0.0185414	1	0	3.10564	0	1
U6/ENSSSCG:40076	-2.9831	0.0108383	0.833333	0	2.30367	0	4
ENSSSCG00000036182	-2.98063	0.0126653	0.833333	0	2.26304	0	1
U6/ENSSSCG:19908	-2.94194	0.012703	0.833333	0	2.53565	0	1
ssc-mir-130b	-2.94125	0.0140318	0.833333	0	3.14118	0	4
U6/ENSSSCG:19272	-2.94097	0.0187495	0.833333	0	2.19822	0	1
U6/ENSSSCG:28171	-2.90391	0.0142747	0.833333	0	2.09098	0	1
SNORD53_SNORD92/ENSSSCG:28053	-2.89836	0.0142557	0.833333	0	2.56909	0	1
SNORA47	-2.89741	0.00223871	2	0.166667	2.85037	0.161558	1
ENSSSCG00000038272	-2.88436	0.00348232	2.25073	0.17421	6.91048	0.74422	4
5S_rRNA/ENSSSCG:19326	-2.86572	0.0186469	0.833333	0	2.04836	0	4
5S_rRNA/ENSSSCG:38834	-2.71713	0.0227597	0.666667	0	2.36813	0	4
U6/ENSSSCG:19368	-2.71713	0.0227597	0.666667	0	2.27522	0	4
U6/ENSSSCG:26451	-2.53384	0.011829	1.5	0.166667	4.73527	0.388423	1
SNORA67/ENSSSCG:19939	-2.52702	0.00238681	3.5	0.5	4.53925	0.607917	4
U6/ENSSSCG:40526	-2.39562	0.00486539	3.5	0.666667	10.8351	1.42358	1
5S_rRNA/ENSSSCG:31179	-2.38055	0.00153144	61.2179	15.3974	132.686	34.3208	4
5S_rRNA/ENSSSCG:31325	-2.38055	0.00153144	61.2179	15.3974	132.686	34.3208	4
5S_rRNA/ENSSSCG:31702	-2.38055	0.00153144	61.2179	15.3974	132.686	34.3208	4
5S_rRNA/ENSSSCG:32206	-2.38055	0.00153144	61.2179	15.3974	132.686	34.3208	4
5S_rRNA/ENSSSCG:32884	-2.38055	0.00153144	61.2179	15.3974	132.686	34.3208	4
5S_rRNA/ENSSSCG:33529	-2.38055	0.00153144	61.2179	15.3974	132.686	34.3208	4
5S_rRNA/ENSSSCG:33934	-2.38055	0.00153144	61.2179	15.3974	132.686	34.3208	4
5S_rRNA/ENSSSCG:36171	-2.38055	0.00153144	61.2179	15.3974	132.686	34.3208	4
5S_rRNA/ENSSSCG:36677	-2.38055	0.00153144	61.2179	15.3974	132.686	34.3208	4
5S_rRNA/ENSSSCG:37076	-2.38055	0.00153144	61.2179	15.3974	132.686	34.3208	4
5S_rRNA/ENSSSCG:37502	-2.38055	0.00153144	61.2179	15.3974	132.686	34.3208	4
5S_rRNA/ENSSSCG:40307	-2.38055	0.00153144	61.2179	15.3974	132.686	34.3208	4
5S_rRNA/ENSSSCG:40717	-2.38055	0.00153144	61.2179	15.3974	132.686	34.3208	4
ENSSSCG00000032760	-2.17817	0.00854482	2.66667	0.5	4.10764	0.699385	4
ENSSSCG00000026843	-2.06741	0.0146731	5.5	1.16667	16.7906	3.61146	1
ENSSSCG00000039210	-2.00019	0.0199431	4.09962	0.978582	14.7881	3.68801	4
ENSSSCG00000000194	-1.98874	0.00127375	3282.62	720.972	53.1172	14.2809	4
SNORD50/ENSSSCG:19135	-1.94733	0.00285431	3.33333	0.833333	11.7446	2.87117	4
ENSSSCG00000031336	-1.92253	0.00174343	57.8697	25.657	4.20895	1.08989	1
ENSSSCG00000030767	-1.87146	0.00434714	110.938	31.1977	4.17726	1.05151	1
SLC5A5	-1.85372	0.00532632	443.5	121.667	4.48971	1.102	1
ENSSSCG00000035292	-1.81792	0.00287294	5.5	1.5	10.126	2.8587	1
ENSSSCG00000001252	-1.8139	0.00460001	73.3333	22.5	7.76542	2.14341	1
POSTN	-1.79788	0.00115862	911.167	262	12.2805	3.24781	1
C7	-1.77894	0.0057232	424	114.333	6.45406	1.74142	1
SCARNA3/ENSSSCG:34100	-1.76862	0.0173189	2.5	0.666667	3.74504	1.00015	4
U1/ENSSSCG:33996	-1.76774	0.0177018	23.2579	9.49469	21.149	7.68273	4
U1/ENSSSCG:34435	-1.76774	0.0177018	23.2579	9.49469	21.149	7.68273	4
U1/ENSSSCG:34558	-1.76774	0.0177018	23.2579	9.49469	21.149	7.68273	4
U1/ENSSSCG:34808	-1.76774	0.0177018	23.2579	9.49469	21.149	7.68273	4
U1/ENSSSCG:34831	-1.76774	0.0177018	23.2579	9.49469	21.149	7.68273	4
U1/ENSSSCG:35263	-1.76774	0.0177018	23.2579	9.49469	21.149	7.68273	4
U1/ENSSSCG:35289	-1.76774	0.0177018	23.2579	9.49469	21.149	7.68273	4
U1/ENSSSCG:35608	-1.76774	0.0177018	23.2579	9.49469	21.149	7.68273	4
U1/ENSSSCG:37472	-1.76774	0.0177018	23.2579	9.49469	21.149	7.68273	4
U1/ENSSSCG:37544	-1.76774	0.0177018	23.2579	9.49469	21.149	7.68273	4
U1/ENSSSCG:37680	-1.76774	0.0177018	23.2579	9.49469	21.149	7.68273	4
SLC22A8	-1.74818	0.0162432	362.258	166.906	3.64525	0.956032	1
SNORA63/ENSSSCG:22926	-1.6746	0.00200833	6.5	1.83333	9.32726	3.21496	4
Y_RNA/ENSSSCG:18101	-1.62699	0.0082006	5.66667	1.66667	14.5309	5.1139	4
SNORD38/ENSSSCG:32021	-1.62241	0.0172797	3.33333	1	11.3195	3.41738	4
SNORA55	-1.59374	0.0161523	3.5	1.16667	5.8994	1.47213	1
RSAD2	-1.55871	0.0134071	1278.33	416.216	17.942	5.60684	1
ENSSSCG00000039907	-1.54333	0.00898012	6.16667	2	2.35502	0.849273	4
ENSSSCG00000008294	-1.5351	0.00945705	154.167	63.5	3.54696	1.13409	1
SNORD19B	-1.48225	0.00568027	7.16667	2.5	24.6373	8.50715	1
PLAC8	-1.46802	0.00747151	429.593	160.497	22.9798	7.73883	1
HLA-DRA	-1.46788	0.00328765	588	226.5	15.7573	5.5131	1
GJB2	-1.46539	0.000309078	91.6719	32.6468	5.36015	1.82065	1
DDX60	-1.41298	0.00492014	540.167	201	3.81805	1.33159	1
TLR3	-1.41049	5.12805e-06	230	89.4999	4.04151	1.44267	1
HERC5	-1.40588	0.00122937	519.661	231.444	4.77496	1.67653	1
MPZL2	-1.38902	0.0136515	302.812	117.036	4.48252	1.52265	1
5_8S_rRNA/ENSSSCG:36779	-1.37771	0.00297792	1676.33	775.944	1756.06	834.595	4
5_8S_rRNA/ENSSSCG:37563	-1.37771	0.00297792	1676.33	775.944	1756.06	834.595	4
5_8S_rRNA/ENSSSCG:38753	-1.37771	0.00297792	1676.33	775.944	1756.06	834.595	4
FMO1	-1.37663	0.00331151	469.691	180.117	8.00153	2.75633	1
SLC13A4	-1.35465	0.0146409	1177.47	443.314	7.75053	2.72461	1
MX2	-1.35227	0.0058273	1978.59	743.135	14.0001	5.10484	1
FN1	-1.344	5.46326e-06	9169.83	3654.33	41.2611	15.3234	1
ENSSSCG00000006919	-1.33462	9.78186e-05	403.458	178.942	3.75853	1.41651	1
ENSSSCG00000001456	-1.3285	0.00440752	379.167	149.167	11.4745	4.42273	1
DCN	-1.29305	5.88226e-05	899.833	378.833	26.0606	9.94383	1
PARP14	-1.28998	0.00218266	840.833	351.667	6.26883	2.42737	1
RNaseP_nuc/ENSSSCG:20439	-1.28562	0.0144187	112.167	56.1667	17.5575	8.95084	4
C4A	-1.28226	4.78018e-05	3223.95	1349.02	11.8852	4.64191	1
ENSSSCG00000038155	-1.26302	0.0220032	5.16667	2	3.26423	1.32456	1
ZBP1	-1.22824	0.00138138	195.667	80.1667	4.40477	1.75308	1
A2M	-1.21703	0.013456	1391.29	558.337	6.41027	2.71518	1
ENSSSCG00000034846	-1.21623	0.00438896	154.706	80.3255	9.09511	4.62218	4
SLC16A12	-1.19081	0.000322225	283.706	126.852	2.36406	0.965174	1
U6/ENSSSCG:28772	-1.18658	0.0158458	8.16667	3.5	20.8161	8.67805	1
ENSSSCG00000038245	-1.1731	0.00335884	17.7919	8.07795	5.40144	2.21994	1
IFI44L	-1.17076	0.00013581	1423.09	727.738	34.007	14.2366	1
ENSSSCG00000024973	-1.15762	0.000428719	1461.67	720.944	16.2273	6.98777	1
EPSTI1	-1.15696	0.000776585	203	94.5	5.23108	2.21857	1
SLA-DQB1	-1.14683	0.00844369	324.5	156.667	9.67736	4.16593	1
COL3A1	-1.14312	8.28805e-05	5388.84	2422.46	34.6329	14.5507	1
SLC6A20	-1.14008	2.7221e-06	1548.4	736.833	11.9969	5.35933	1
SNORA21/ENSSSCG:23013	-1.12713	0.021719	9.83333	4.5	15.6271	6.86294	1
TAL1	-1.09985	0.000889854	112.333	50.5	3.21246	1.45737	1
ENSSSCG00000010893	-1.09732	3.02742e-06	3490.21	1687.84	37.0126	16.5408	1
UBA7	-1.09709	0.00199301	594.164	275.449	5.10701	2.20185	1
ENSSSCG00000038403	-1.08757	0.0157617	21.8729	10.6875	2.25984	1.01848	1
AEBP1	-1.08555	0.000151401	1631.1	765.809	11.4348	5.07755	1
SNORA71/ENSSSCG:34064	-1.07966	0.0122749	11.3333	5.33333	17.6617	7.81033	1
CPXM1	-1.07261	0.0047803	550.486	265.115	4.66231	2.01624	1
TNFSF10	-1.06566	1.83095e-05	1548.79	768.828	18.8552	8.46893	1
IFI44	-1.05993	0.00453942	776.334	386.833	14.5745	6.6985	1
ENPP1	-1.05788	0.00721854	250.007	129.355	2.47404	1.1138	1
ENSSSCG00000009631	-1.05675	0.00141203	62.5	29.8333	2.06459	0.927137	1
KCNJ13	-1.05342	4.05148e-05	183.667	91.1667	2.58663	1.15188	1
Y_RNA/ENSSSCG:19375	-1.05161	0.0190216	38.1667	19.1667	87.8334	49.5819	4
ENSSSCG00000032395	-1.03669	0.0182594	21527.3	12589.2	781.831	465.462	4
PARP9	-1.03506	0.00158338	494.551	247.093	5.55694	2.57014	1
CYP1B1	-1.03171	0.00498469	499.258	254.552	4.00742	1.86323	1
COL12A1	-1.02405	4.64266e-05	859.167	446.333	3.05753	1.47068	1
ENSSSCG00000032599	-1.01903	0.018241	9893.7	5913.78	1064.83	639.786	4
ENSSSCG00000001394	-1.01584	0.00284664	290.448	149.116	7.34394	3.47159	1
PGM5	-0.999608	9.24403e-05	226	115.167	3.36365	1.55283	1
FOXC1	-0.995978	1.21777e-05	142.833	71.9852	2.98152	1.43451	1
SLA-DMA	-0.987793	0.00276832	156.333	78.1667	5.09843	2.46882	1
ENSSSCG00000023868	-0.971576	0.015398	122.833	61	3.42003	1.70445	1
ENSSSCG00000024914	-0.970337	0.00615821	1214.49	624.465	11.4338	5.36919	1
C10orf128	-0.966987	0.0016734	24.8333	12.3333	4.7835	2.38861	1
NOV	-0.96633	0.0049343	1473.5	852.665	13.9633	6.71428	1
ENSSSCG00000014565	-0.962668	0.00967918	1515.44	830.495	46.9171	22.3257	1
ERAP1	-0.951849	0.000333242	317	168.5	4.6616	2.2331	1
SCARA5	-0.950815	8.72248e-07	226.167	112.667	5.07823	2.46453	1
MME	-0.947985	0.00181075	243.333	129	3.50253	1.68701	1
COL1A2	-0.946399	9.55338e-06	7785.5	4091.83	49.3632	24.2599	1
RNF213	-0.944913	2.82599e-05	3181.68	1681.51	12.9029	6.43112	1
ENSSSCG00000034284	-0.944214	0.000192174	150.191	81.3828	2.57152	1.25423	1
PTPRC	-0.944126	0.00209836	417.414	227.393	3.65859	1.86575	1
ENSSSCG00000017754	-0.94392	0.00869607	858.113	427.746	16.4203	7.91697	1
LRRC17	-0.943865	0.00306249	136.562	67.877	2.30221	1.09647	1
OAS2	-0.943648	0.0209586	2974.5	1492.33	25.4095	12.5094	1
ADA2	-0.939706	0.000420706	344.676	187.576	7.01733	3.51975	1
OMD	-0.937303	0.000407385	679.475	366.401	4.80016	2.33732	1
STRA6	-0.935133	0.0107483	362	186.5	3.74924	1.77899	1
PLAC9	-0.934203	0.0109646	172.014	91.225	2.919	1.40889	1
ZCWPW1	-0.93288	0.00262796	398.805	240.657	4.77674	2.37729	1
TFPI2	-0.930882	0.00268718	169.333	93.1667	4.59331	2.30707	1
P2RY12	-0.925801	0.0003003	1007.83	554.833	21.8518	11.004	1
TRIM25	-0.924368	7.45362e-05	147.833	79.5	2.53198	1.28002	1
NKG7	-0.922391	0.00155032	74.5	41.8333	2.05956	1.00027	1
TGFBI	-0.920044	2.96497e-06	170.833	90.3333	2.76269	1.41017	1
CALML4	-0.919455	0.000944782	148.725	82.1145	2.05408	1.00537	1
ENSSSCG00000033089	-0.916765	0.000321328	668.859	367.944	2.81223	1.4205	1
TRIM21	-0.910685	6.11872e-05	170.333	91	3.98584	1.99697	1
OSR1	-0.901154	0.014821	376.33	162.025	5.66397	2.7664	1
ENSSSCG00000034802	-0.896352	0.00012193	983.346	542.036	7.09697	3.61651	1
LGALS3BP	-0.892259	0.011655	2229.95	1170.52	29.1471	14.6602	1
SNORA48/ENSSSCG:20152	-0.89132	0.0129868	18.1667	9.83333	20.7446	10.2258	1
TRIM5	-0.882577	0.00130731	1211.67	660.167	17.2258	8.87556	1
TMEM173	-0.879982	0.000106629	205.854	154.016	2.13402	1.09334	1
ENSSSCG00000024495	-0.876257	0.00409906	417.167	227.333	11.3896	5.96345	1
HK2	-0.866697	0.00586761	359.333	203	2.34726	1.23278	1
ELN	-0.863494	0.00119218	867.167	489.667	11.1778	5.7225	1
ENSSSCG00000038687	-0.861935	0.0127912	65.1667	33.6667	2.0316	1.18425	4
SLC13A3	-0.860774	0.0015958	686	383.5	6.30586	3.23693	1
IL1R1	-0.859961	0.000309989	365.167	213.667	4.3443	2.2408	1
PNLIPRP2	-0.850885	5.51825e-05	202.089	126.924	3.16955	1.6583	1
TRAC	-0.84507	0.0198159	84.049	60.9218	2.04383	1.08496	1
ENSSSCG00000033894	-0.841836	0.00167647	450.833	256.667	2.7161	1.46955	1
ENSSSCG00000031640	-0.837533	6.57006e-05	5399.83	3163.11	68.1359	36.3804	1
LCP2	-0.836261	0.00613656	152.167	86.3333	2.52716	1.37668	1
TXNIP	-0.831645	0.00103809	2320.61	1350.5	15.4415	8.19514	1
NLRC5	-0.827756	0.000834818	582.68	332.901	2.55265	1.38105	1
CASP1	-0.826839	0.000930666	101	58.8333	3.10321	1.6807	1
ENSSSCG00000004024	-0.824834	0.00134575	1523.1	975.235	34.3401	18.3255	1
ENSSSCG00000016263	-0.82062	0.00566056	135.667	76.3333	4.50314	2.42812	1
ECM2	-0.820522	4.39759e-06	874.77	572.884	8.59595	4.61554	1
PTGIS	-0.815725	0.00461802	351.88	210.456	2.30607	1.22008	1
THBS2	-0.815379	1.87426e-05	726.333	415	3.92096	2.13717	1
HERC6	-0.812349	0.0103785	1758.75	1008.25	15.7842	8.44319	1
7SK/ENSSSCG:18427	-0.811761	0.0176552	21.6667	12.3333	4.57146	2.42829	1
KLHL40	-0.811566	0.0209208	120.033	68.7017	2.14268	1.28726	4
BLNK	-0.811356	0.0037498	144	86	2.74385	1.51325	1
MMP14	-0.811149	1.38351e-07	1272.83	737.333	11.0257	5.99776	1
CCR5	-0.805301	0.00338644	393.31	229.227	4.78301	2.65053	1
NPB	-0.804773	0.0167486	15.5	9	1.93367	1.1718	4
UNC93B1	-0.802681	0.00132047	406.422	225.097	2.98682	1.61331	1
CD53	-0.801112	0.000859254	617.579	480.58	8.99836	4.93443	1
IFITM3	-0.800371	0.0167583	2565.64	1439.61	19.4412	10.2801	1
ENSSSCG00000006418	-0.79953	0.00376525	193.883	127.38	2.26873	1.25665	1
ENSSSCG00000036830	-0.798952	0.0204381	65.5	39.5	2.39859	1.34738	1
TBX18	-0.798102	0.0001687	412.167	247.833	3.2948	1.80248	1
IFIH1	-0.796727	0.00625831	396	237.833	2.78801	1.53602	1
SLC35D2	-0.796556	0.00050112	74	45.8333	2.07199	1.16452	1
CPED1	-0.79412	0.00644163	389.167	238.833	3.17057	1.72221	1
CEMIP	-0.786261	0.0117597	1834.46	1053.3	7.23459	3.92311	1
BTK	-0.773439	0.00192585	145.333	82.3333	2.0637	1.14689	1
ENSSSCG00000012101	-0.771348	0.00226239	282.031	173.27	4.90585	2.75121	1
B2M	-0.770849	0.00191642	16492.7	10207.5	355.548	197.693	1
ENSSSCG00000034681	-0.768547	0.0160591	122.5	74	84.3212	49.8225	1
GZMB	-0.762826	0.00786149	122.035	87.0666	2.25571	1.4837	4
PARP12	-0.759012	0.0081425	707	414.5	5.22673	2.88736	1
ICAM2	-0.757129	0.00578938	217.5	141.833	3.3448	1.85788	1
GPR34	-0.752504	0.00465094	412	256	7.87144	4.53278	1
SULT1C4	-0.750272	0.000573431	855.941	511.4	5.38475	2.96175	1
C1QB	-0.74712	0.000168524	1985.17	1201.67	19.1301	10.7918	1
THBS4	-0.742843	0.0089883	611.566	378.367	7.10468	3.89013	1
MOV10	-0.74045	2.33415e-05	842.345	528.396	7.42689	4.22724	1
ABCA1	-0.739586	0.000189874	942.333	572.167	4.66263	2.71979	1
PROS1	-0.739432	2.98448e-05	859.5	549.833	15.6638	9.04726	1
FZD10	-0.733816	8.67215e-05	130.667	79.5	2.49605	1.39629	1
ENSSSCG00000014672	-0.727442	0.000952302	225.143	136.788	2.24683	1.27185	1
PRELP	-0.727285	0.00569315	1040.95	640.462	8.89764	5.00021	1
CHST14	-0.726027	0.000421396	79.6667	47.1667	2.28057	1.3247	1
NOTCH2	-0.724465	9.76507e-06	1845.86	1138.48	5.62151	3.27543	1
FBLN1	-0.723982	0.00149841	1018.93	622.36	8.23274	4.65022	1
PGGHG	-0.723582	0.000427356	300.255	200.33	3.10342	1.74506	1
SP110	-0.721585	0.000163177	291.923	179.698	4.58813	2.63339	1
COL1A1	-0.718254	0.00105566	6235.81	3766.67	27.5513	15.806	1
SLA-DMB	-0.7176	0.0126869	426	262.667	10.4881	6.09883	1
ENSSSCG00000031184	-0.716347	0.0041754	215.833	135	10.6504	5.92051	1
SLC7A2	-0.715495	5.74943e-06	1051.8	675.279	5.87991	3.4032	1
SRGN	-0.715179	0.00322642	323.333	209.833	11.6523	6.80078	1
VSIG4	-0.714811	0.00895408	141.833	86.3333	2.02519	1.17962	1
ENSSSCG00000039147	-0.714497	0.0129411	174.5	113.667	35.264	23.5493	4
EVI2B	-0.711961	0.00889237	96.1667	58.8333	2.3539	1.37707	1
ENSSSCG00000033909	-0.70982	0.00123777	772.014	510.396	12.2729	7.26466	1
CSF1R	-0.708119	0.00208622	3030.88	1835.84	12.6144	7.37662	1
IFIT1	-0.703405	0.00629701	2455.53	1601.17	48.1005	27.8791	1
PGF	-0.701898	0.0107861	39.8333	24.5	3.31437	1.95157	1
VIM	-0.700851	7.24184e-05	10862.5	6979.76	180.288	104.023	1
ENSSSCG00000033918	-0.699624	0.00200889	162.764	102.253	2.2292	1.30842	1
PHLDB2	-0.699506	0.00344395	255.667	161	2.49752	1.44663	1
COL6A2	-0.697326	0.000243856	821.667	490.333	8.21047	4.75128	1
CXCL16	-0.695711	0.000166685	250.024	186.845	4.66089	2.76003	1
RNASEL	-0.690347	0.00168515	272.177	172.397	2.18955	1.27958	1
C1QC	-0.689769	0.00143889	1703.46	1077.46	15.4497	9.08439	1
ENSSSCG00000013100	-0.6881	0.00825626	89.491	65.0846	2.50638	1.4459	1
SOD3	-0.687318	0.000329337	192.308	135.43	2.27203	1.29349	1
C3	-0.686774	0.00113509	2252.5	1415.5	13.6004	8.12911	1
ERAP2	-0.685219	0.00984437	519.167	322.167	4.75603	2.83599	1
ENSSSCG00000021975	-0.684281	0.00967746	31.3333	20	6.48602	3.87027	1
CD68	-0.684117	0.000831363	198.041	126.897	4.01997	2.44163	1
FOXS1	-0.68307	0.000455048	663.03	420.616	3.79982	2.23864	1
TAP1	-0.679747	0.00445667	1367.25	857.262	15.0283	8.89282	1
SLC26A2	-0.676418	0.0173569	1149.22	676.95	4.98926	2.91789	1
EGFLAM	-0.676376	0.00971155	294	184.667	3.43509	2.0197	1
ENSSSCG00000035634	-0.675665	0.00540161	236.242	149.901	4.60284	2.70371	1
BST1	-0.674371	0.00121555	159.722	102.349	2.94702	1.75555	1
MRC2	-0.672764	0.00124637	1954.48	1200.8	9.85456	5.8175	1
FMOD	-0.671842	7.68746e-06	1010.93	644.046	5.41767	3.22086	1
SVIL	-0.670973	1.54924e-05	1044.83	670	5.04336	2.9955	1
ENSSSCG00000012571	-0.670857	0.000972513	405.889	260.002	2.62256	1.53394	1
ENSSSCG00000016215	-0.670652	0.0158813	1011.54	624.383	25.4527	15.5253	1
SLC2A5	-0.670625	0.00543303	249	160.333	3.6854	2.21758	1
ENSSSCG00000027013	-0.669957	0.00303752	298.333	187.167	4.31231	2.54221	1
EFEMP1	-0.669741	0.00301139	1075	687.667	17.6753	10.5771	1
HVCN1	-0.66903	0.000985302	223.645	146.411	2.57285	1.52904	1
ENSSSCG00000001229	-0.666482	0.00603108	20816.7	14353	132.735	79.4541	1
CTSS	-0.662283	0.00585725	838.667	554.37	15.8396	9.45614	1
NCKAP1L	-0.660771	0.0101931	477	316.833	3.68463	2.23866	1
TRANK1	-0.660198	0.000576957	833.833	535.833	3.1022	1.91576	1
WAS	-0.659095	0.0106312	308.794	225.403	3.52144	2.18245	1
ELF1	-0.658021	0.00077756	590.197	387.308	6.63302	4.03362	1
GSTA1	-0.652735	0.00704374	474.436	280.778	6.93178	4.66843	4
HFE	-0.651548	0.00102023	236.127	161.355	3.01259	1.83628	1
OGN	-0.65094	5.79815e-05	1562.84	1019.83	23.3003	14.162	1
FBN1	-0.650576	0.000419927	1047.67	682.5	3.7829	2.34548	1
PLD4	-0.641787	0.00271418	267.833	174	4.16279	2.45428	1
DSC3	-0.641548	0.00160408	230.441	157.992	2.15589	1.27568	1
PCOLCE	-0.639528	0.018119	912.667	581.667	16.2994	9.7637	1
PIK3CG	-0.638704	0.0033178	383.667	255.667	2.09929	1.28509	1
SLC14A1	-0.63834	0.0130202	1868.54	1241.66	20.405	12.7146	1
ENSSSCG00000000657	-0.635361	0.0116602	329.833	223.333	8.74175	5.25834	1
IQCD	-0.635258	0.00872766	331.102	212.049	6.07301	4.1499	4
ARHGAP45	-0.635222	0.00168663	478.5	311	3.53042	2.18083	1
TREM2	-0.634911	0.00663505	398.553	258.346	4.77225	2.87545	1
ENSSSCG00000036618	-0.633212	0.0043889	600.077	402.056	4.14634	2.55186	1
DDR2	-0.631681	0.000100616	520.333	343.167	5.71005	3.55814	1
KIAA0040	-0.631227	0.000348047	333.167	223	2.74493	1.66383	1
SLC26A7	-0.63087	0.00494574	471.167	307.5	3.79184	2.37756	1
FGD2	-0.629593	6.85505e-05	756.533	502.643	9.58733	5.894	1
ACSL5	-0.629337	0.00941316	422.652	287.267	5.69075	3.49562	1
ENSSSCG00000030801	-0.627562	0.0105309	177.966	107.395	2.10869	1.3268	1
GLIPR1	-0.626743	0.0130029	351.973	254.373	3.09154	1.84158	1
GIMAP4	-0.626052	0.000384744	900.538	603.667	15.3472	9.47315	1
PLVAP	-0.624886	0.0053954	777.868	546.788	7.99391	4.89003	1
SLC22A6	-0.621928	0.0135591	1134.83	731.667	21.6527	13.0649	1
GMFG	-0.621072	0.0172774	168.569	132.582	9.63703	5.99331	1
COL11A1	-0.619996	0.000393178	1463.17	940.833	7.4277	4.67303	1
EPHX2	-0.619116	0.0132134	2242.62	1565.95	34.5676	21.171	1
CALCR	-0.618418	0.0149514	4292.98	2869.98	47.7661	29.7162	1
BMP5	-0.618413	0.000847284	471.833	307.667	5.70778	3.54178	1
C1R	-0.618024	0.0106793	1289.28	788.528	17.0183	10.4741	1
COL8A1	-0.616714	0.0201597	601.415	396.091	4.06495	2.46531	1
IL6R	-0.616258	0.0161471	358.167	246.5	2.33771	1.44896	1
IGFBP2	-0.613873	0.00453009	668	445.5	8.20863	5.01719	1
DDX58	-0.611972	0.00395777	1853.97	1285.44	16.7327	10.3774	1
ENSSSCG00000033010	-0.61131	6.8174e-05	5446.67	3709.84	18.1928	11.2996	1
PSMB8	-0.611101	0.00994095	508.167	310	14.5489	9.03863	1
ENSSSCG00000034555	-0.611043	0.00559747	241.404	163.485	2.17731	1.36097	1
IFI35	-0.60711	0.00717892	289.483	192.66	5.32816	3.28107	1
SLC6A13	-0.606228	0.00184107	567.003	372.297	10.2134	6.28	1
ABCA9	-0.605995	0.000742373	584.871	396.412	4.07625	2.56906	1
FZD6	-0.60553	0.000750053	672	457	13.3873	8.40816	1
CTSH	-0.604955	0.00402114	170.712	129.08	3.38727	2.1042	1
AGT	-0.60055	0.0104479	2660.12	1747	27.7764	20.0505	4
ITGB2	-0.598687	0.000567716	727.484	525.683	4.28503	2.6872	1
TRIM38	-0.597662	0.00985343	172.299	121.101	2.24253	1.38734	1
CASP7	-0.597625	0.0153584	323.741	221.43	2.67541	1.66284	1
COL5A2	-0.597402	3.05829e-07	1768.67	1183.33	9.3854	5.96024	1
GJB6	-0.596685	0.0115286	947.204	636.783	18.3752	11.5599	1
ENSSSCG00000033202	-0.595087	0.00661899	33.5	22.3333	6.58495	4.19816	1
LRIG1	-0.594148	0.00310652	2609.33	1742.5	25.4378	16.3817	1
SERPINB1	-0.593823	0.000209992	503.667	350	7.74849	4.8367	1
TGFBR2	-0.591273	1.54377e-05	1746.83	1182.67	12.1321	7.61017	1
IRF8	-0.588968	6.23446e-05	577.333	380.333	7.59292	4.773	1
BIN2	-0.58874	0.00610242	454.167	311.167	7.38044	4.64854	1
SLC12A7	-0.587773	0.00251968	846	560.167	4.69376	2.96395	1
CAPS	-0.587663	0.000661871	198.387	133.358	4.47612	2.81148	1
TMEM176B	-0.587433	0.0135848	283	184.333	5.87592	3.6951	1
GCNT1	-0.587326	0.0197633	147.917	102.247	2.35547	1.47967	1
LYL1	-0.585812	0.0082726	93.5	62.8333	3.97611	2.49753	1
ANO6	-0.585736	0.00130329	328.167	227.333	4.90766	3.18106	1
ANXA1	-0.580145	9.46313e-07	1488.46	1061.41	30.3081	19.2864	1
SCIN	-0.577546	0.0109092	164.167	112	2.18996	1.42446	1
TIMP3	-0.577345	0.000101017	6579	4521.5	51.7206	33.0985	1
HYAL1	-0.575392	0.000491562	294.801	197.109	2.05768	1.29569	1
TMEM35B	-0.573573	0.0191538	58.9288	41.4643	7.152	4.48487	1
UACA	-0.573257	5.12852e-05	1735.42	1268.38	15.0894	9.5275	1
ETV7	-0.573115	0.00831198	370.833	219	4.59772	2.93908	1
CARD6	-0.57299	0.00468491	326.833	227.333	4.7313	3.05699	1
MFSD7	-0.571533	0.000377528	418.65	279.833	4.90716	3.09443	1
LTC4S	-0.569558	0.00503628	143.528	97.2768	9.50904	5.9567	1
COLEC12	-0.566921	0.000403221	1141.33	783.833	11.0292	7.00118	1
ADAT1	-0.565443	0.00152122	139.167	95.3333	2.56886	1.62562	1
TEK	-0.565163	0.000186196	1054.51	773.702	8.5653	5.49495	1
ADGRA2	-0.5616	0.00104533	866.236	592.986	6.33337	4.09979	1
VCAM1	-0.560862	0.00564983	2282.67	1598.67	38.7721	25.5337	1
ENSSSCG00000033041	-0.560019	0.00123469	1863.13	988.211	21.4299	13.931	1
ENSSSCG00000007435	-0.558639	0.00176999	4782.76	3180.7	61.6436	38.7477	1
PDGFRL	-0.557329	0.00105805	348.458	240.206	8.05898	5.20352	1
RHBDL3	-0.556796	0.0225081	84	56.6667	2.12384	1.39632	1
ITGA1	-0.556778	0.00541219	539	384	6.75558	4.40419	1
C1QA	-0.556582	0.0125897	1233.16	840.148	23.8134	15.4267	1
ENSSSCG00000040911	-0.556516	0.00928569	709.828	496.251	8.78158	5.76802	1
TM4SF1	-0.555252	8.91628e-05	1447.13	1021.31	9.41427	5.99751	1
AXL	-0.554316	0.00814525	3026.5	2097.33	23.3903	15.3657	1
ENSSSCG00000001398	-0.553974	0.0161937	980.036	809.853	13.1675	8.59791	1
ENSSSCG00000025593	-0.550174	0.00525665	1349.76	919.167	15.7453	10.2222	1
CARD9	-0.548462	0.00975239	204.333	138.333	2.30475	1.49454	1
ANG	-0.548423	0.0202615	128.667	90.6666	3.945	2.59245	1
LAMA1	-0.547782	0.000105011	1099.83	753.5	4.64498	3.07236	1
SERPING1	-0.547407	0.00315002	2050.31	1379.84	31.5665	20.2382	1
ACOX2	-0.547156	0.00533178	237.333	157.167	3.23318	2.07235	1
IRF5	-0.546672	0.00587093	220.167	154.833	2.11028	1.36392	1
TLR1	-0.54623	0.0192902	140.699	99.308	2.23486	1.44916	1
LPAR6	-0.54575	0.00454558	318.667	228.5	7.25492	4.71398	1
C1S	-0.543318	0.00986352	1896.8	1317.32	21.4735	14.2558	1
LAMB2	-0.542651	3.07184e-05	4063.73	2832.7	20.8991	13.6283	1
PLA1A	-0.540042	0.0023171	586	420	11.5337	7.58826	1
PRKCD	-0.538679	0.00659281	354.5	239.667	4.07879	2.6831	1
COL4A5	-0.536208	0.00182992	1105.64	774.097	5.26724	3.41231	1
TMEM140	-0.53585	0.0224195	184.288	128.853	2.67747	1.69382	1
IRF1	-0.533671	0.0162217	706.834	511	11.1712	7.30288	1
SLC46A3	-0.533658	0.00157492	367.89	300.594	3.71032	2.49096	1
TAGAP	-0.533441	0.00811598	286.524	198.112	2.18308	1.4035	1
GLT8D2	-0.531385	0.0217421	114.167	87.8333	2.54675	1.65698	1
MERTK	-0.529865	0.0182163	651.5	469.166	4.93835	3.33436	1
MMP2	-0.528559	9.92963e-05	1113.77	778.249	9.61894	6.30187	1
ITGA6	-0.526245	0.0102705	1367.17	975.833	16.7508	11.3125	1
LPCAT2	-0.526153	0.00459248	436.481	314.325	4.23029	2.82636	1
LSP1	-0.525973	0.0205791	1110	821.166	19.37	14.6282	4
NT5C	-0.525057	0.0161869	152.079	107.83	3.10875	2.057	1
CASP8	-0.519986	0.00677095	252.292	203.086	2.85343	1.90911	1
ABCC9	-0.5198	0.0170578	390.5	278	3.00478	2.01717	1
GM2A	-0.519406	1.51605e-05	1192.68	847.239	11.0426	7.27193	1
ITGAL	-0.518712	0.00280519	497.497	354.567	3.1493	2.10372	1
CASP4	-0.518398	0.00698353	769	539.5	11.4833	7.55473	1
KIF7	-0.517227	2.06563e-05	692.959	489.674	2.57993	1.70068	1
ARHGAP42	-0.514852	0.00483687	448.333	323.833	3.22693	2.16637	1
ENSSSCG00000023611	-0.514714	0.022428	1637.72	1140.16	3.62085	2.43983	1
SEMA3B	-0.513135	0.0111953	462.35	333.612	4.50397	2.97536	1
LYN	-0.511669	0.00540028	729.569	553.726	7.03547	4.68487	1
CYBRD1	-0.511405	0.000554665	1055.8	763.367	9.22454	6.14346	1
PLSCR4	-0.51076	0.00638041	282.914	205.319	4.13812	2.76916	1
PIGH	-0.509313	0.0165706	3486.67	2520.33	62.073	47.5845	4
VCL	-0.508466	0.00124521	2415.67	1769.32	14.4046	9.64262	1
GIMAP6	-0.508151	0.0216803	326.667	226.167	5.56391	3.77594	1
LOXL3	-0.506485	0.0123974	269.631	190.735	2.43566	1.64719	1
NID1	-0.506483	0.000489062	1265.91	878.544	6.98941	4.72661	1
TMC7	-0.50605	0.0192725	945.239	675.529	5.896	4.45539	4
ENSSSCG00000038825	-0.505327	5.85982e-05	725.033	511.459	7.59472	5.13804	1
ENSSSCG00000039778	-0.505051	0.0122266	887.672	608.555	15.2998	11.6084	4
BMP4	-0.503734	0.00669186	425.504	307.023	4.70489	3.16603	1
SNORD21	-0.503096	0.0138958	50.8333	35.5	156.963	104.995	1
ENSSSCG00000034568	-0.50303	0.00275499	456.833	329.333	31.9481	21.8212	1
PLEKHH2	-0.501656	0.00153397	470.567	345.231	2.80116	1.90066	1
CXCL10	-0.496392	0.0122133	772.188	575.359	7.64301	5.21514	1
CAV1	-0.495442	0.00140517	916.167	697.167	16.6125	11.056	1
FZD2	-0.495389	0.00255947	235.5	167.167	4.6935	3.17008	1
ENSSSCG00000007754	-0.493769	0.000404515	760.103	559.538	4.82682	3.26606	1
FOLR1	-0.493186	0.00814108	1005.42	721.936	23.7332	15.8256	1
ENSSSCG00000015815	-0.49302	5.62757e-07	1684.17	1185.4	13.9932	9.42964	1
SFT2D2	-0.492189	0.00031947	460.164	332.288	2.89118	1.94575	1
DDO	-0.491951	0.00251648	301.667	219.667	5.7566	3.88399	1
USP53	-0.491051	0.000161453	1091.33	782.666	7.80383	5.17426	1
ADGRL4	-0.490239	0.00225919	934.333	778.5	8.02968	5.46865	1
NET1	-0.489122	0.00501212	1123.83	802	23.2257	15.3751	1
CDC25B	-0.48845	0.000335683	325.667	235.5	3.61183	2.42909	1
ERBB2	-0.487137	0.000316903	675.833	479.333	4.34143	2.94708	1
PIEZO1	-0.486851	0.00407147	952.511	685.599	3.64207	2.49119	1
ETNPPL	-0.486168	0.0144269	516.833	352.5	8.47506	6.46284	4
ENSSSCG00000027669	-0.484696	0.00036377	1314.75	953.5	9.02646	6.1545	1
MANSC1	-0.483995	0.0047794	348.667	252	11.5926	7.88661	1
ENSSSCG00000039071	-0.482313	0.0180078	684.341	487.456	15.2452	10.1517	1
SERPINF1	-0.482029	0.00205167	1857.19	1319.11	41.4341	28.6325	1
FKBP10	-0.481767	0.000777465	455.524	327.556	3.52084	2.38341	1
FKBP5	-0.480683	0.000203161	851.357	626.392	8.25467	5.66243	1
DOK1	-0.478511	0.00947808	191.167	134	2.80168	1.87674	1
EPOR	-0.47744	0.0122534	236.198	170.248	1.97725	1.5057	4
ENSSSCG00000001546	-0.477393	0.00260096	391.261	277.948	3.7902	2.57718	1
COL14A1	-0.477375	7.58131e-06	2759.34	2017.71	13.9984	9.48746	1
FAM111A	-0.477248	0.00766455	767.72	572.384	6.23115	4.25463	1
HSPG2	-0.476756	0.00113132	3036.67	2195.5	6.53356	4.50993	1
TNFSF13	-0.476747	0.00734613	543.981	393.371	7.19248	4.88644	1
ANKRD6	-0.475869	0.000177922	750.958	550.181	6.68982	4.57594	1
ENSSSCG00000004207	-0.475379	0.000425848	783.333	581.667	8.397	5.73534	1
ENSSSCG00000037278	-0.474716	0.015484	51.8333	36.1667	5.93204	4.03594	1
MECOM	-0.474274	0.00988976	215.167	164.167	2.38859	1.62895	1
CROT	-0.473501	0.00508313	520.667	387.5	7.29509	5.03938	1
MGST1	-0.473321	0.019361	1735.5	1288	84.7267	58.7595	1
ZNF133	-0.473215	0.0186885	625.167	452.667	7.49442	5.09184	1
ENSSSCG00000003839	-0.471383	0.00506604	8651.78	6422.82	93.0226	64.7472	1
ALS2CL	-0.47046	0.00957373	928.333	682.167	8.29888	5.79474	1
DPH6	-0.469786	0.00533816	327.833	304.333	7.0527	4.93643	1
ADCY4	-0.469543	0.0146964	412.56	322.638	3.49563	2.37534	1
LAMA4	-0.469062	0.00284512	1913.17	1427.83	13.0135	8.984	1
IL17RC	-0.468301	0.000474607	209.5	148.667	2.98152	2.05534	1
ITPR2	-0.468204	0.0183284	916.667	689.5	3.74916	2.6314	1
SLCO2B1	-0.466517	0.0178442	1427.83	1048.33	23.4429	16.2151	1
WNK4	-0.4665	0.00188079	379.623	276.366	2.65251	1.80309	1
PLD1	-0.463755	0.0023172	533.333	397.166	3.66841	2.53551	1
PLPP6	-0.462796	0.00623708	94	67.1685	3.65917	2.52435	1
EHBP1L1	-0.46227	0.0207653	974.833	725.333	6.02114	4.22162	1
CFI	-0.461749	0.008191	1985	1423.33	38.2938	26.011	1
SNCAIP	-0.459827	0.000398557	373.833	281	5.78671	3.99161	1
PTGS1	-0.459755	0.0150616	400.469	293.837	2.85365	1.95193	1
CTSO	-0.45947	0.003345	163.001	120.979	2.49652	1.70866	1
PON2	-0.45858	0.00167379	3541.67	2643.5	91.548	63.4912	1
ARHGEF40	-0.458244	0.0191346	1278.83	952.167	8.1625	5.72081	1
NXPH4	-0.458102	0.0144975	417.167	302.833	7.23839	5.60763	4
ARSD	-0.458056	0.00799124	309.255	223.251	4.58313	3.2114	1
CSF1	-0.457938	0.00189045	719	528.333	3.23795	2.2515	1
LRRC71	-0.457452	0.0137388	751.746	546.233	6.00317	4.65694	4
MDFIC	-0.4555	0.0135189	189.333	141.333	2.58954	1.79354	1
GLB1	-0.452309	0.000386358	632.833	457	11.7932	8.18373	1
CAVIN2	-0.452307	0.000975981	710.333	539.167	5.43186	3.74854	1
JAG1	-0.451766	8.8852e-05	1369.22	995.563	5.10664	3.54089	1
PCDHGA12	-0.450831	0.00637285	205.816	151.171	2.73638	1.89934	1
MYD88	-0.450754	0.000422144	712.334	529.378	4.45379	3.11514	1
STAT1	-0.450701	0.0136099	5773.93	4307.79	58.1961	40.5958	1
KDR	-0.449562	0.00244973	2356.83	1768	13.9599	9.77659	1
SH3BP1	-0.448164	0.0165752	116.5	86.5	2.06951	1.44833	1
GPX8	-0.447742	0.00965541	174.167	132	4.18712	2.88292	1
LUM	-0.446924	0.0117509	974.114	736.344	6.52965	4.49201	1
ATP10A	-0.446863	0.000550544	791.167	593.833	5.63873	3.92133	1
PAN2	-0.446042	0.00239283	1710.51	1312.4	8.72401	6.19553	1
IGDCC3	-0.445737	0.00537347	216.833	156.667	2.43425	1.71959	1
ENSSSCG00000001725	-0.44484	0.00391919	2292.62	1757.14	13.86	9.67767	1
MEIOB	-0.444625	0.00152636	447.771	326.025	9.51164	6.66022	1
CDH5	-0.444349	0.0127924	1752.83	1310	13.1812	9.06076	1
KANK1	-0.443769	0.000858555	2211.67	1668.83	14.4461	10.1579	1
ARHGAP27	-0.442338	0.0176718	485.833	357.5	3.92993	2.75925	1
LOX	-0.440901	0.00739459	309.5	233.333	2.67895	1.88575	1
POLM	-0.439557	0.00444524	450.333	319.333	7.26428	5.00612	1
LRP4	-0.438358	0.0193425	2763.33	2075.84	10.8599	7.71406	1
FLNA	-0.437515	0.00541297	4145.36	3146.77	13.6595	9.57683	1
PLAT	-0.436235	0.00196917	1435.83	1077	28.5988	19.9552	1
JAM2	-0.435897	0.000221165	2739.15	2135.88	32.5705	22.8647	1
TMEM106A	-0.435791	0.00241605	1048.02	780.099	13.4745	9.39822	1
PARP3	-0.435789	0.000441294	706.225	544.631	4.69861	3.32888	1
ANXA4	-0.435749	0.00789854	475.667	375.333	9.66529	6.7867	1
SERPINB9	-0.435414	0.0093245	870.951	655.442	6.13044	4.2985	1
INTS6L	-0.435004	0.000736038	303	233.667	3.26456	2.27569	1
SNTB1	-0.434856	0.012099	295.83	221.504	3.20429	2.2877	1
ENSSSCG00000036097	-0.434253	0.0174186	156.099	114.375	2.19835	1.7043	4
RAI14	-0.43416	0.0013016	497.833	376.667	6.03225	4.24902	1
CCDC80	-0.433033	0.000891337	521.793	374.971	4.44732	3.12119	1
TRIP10	-0.432637	0.0135104	188.443	145.891	2.63869	1.84544	1
TRIM14	-0.431393	0.0130572	560.197	422.149	2.42894	1.70949	1
COL18A1	-0.430472	0.00903027	2571.01	1886.66	11.9525	8.35884	1
SFRP1	-0.429839	0.000645534	2544.17	1867.5	20.2091	14.2756	1
FAM198A	-0.427936	0.0153981	195.667	146.167	2.56368	1.80142	1
FAT4	-0.426252	7.87838e-05	1091.17	827.667	2.72891	1.94198	1
ITGA9	-0.424348	0.0138812	342.833	259.667	2.80531	2.0186	1
NAALAD2	-0.422317	0.0060605	801.24	601.589	5.45009	3.83773	1
NID2	-0.422264	0.00274857	1301.17	981.5	8.53457	6.03866	1
KDM5D	-0.421823	0.00828997	308.167	240.333	2.41999	1.72669	1
NFKBIA	-0.421147	0.00157465	733	559.667	13.9905	9.8132	1
SP140	-0.418827	0.00157942	1482.91	1090.64	21.8707	15.5114	1
EPS8	-0.417255	0.00776732	924.5	718.333	10.3955	7.38376	1
LAPTM5	-0.417108	0.0203672	1915.17	1459.67	28.6478	20.2807	1
MANBA	-0.416675	0.00840982	263.5	203	3.43118	2.44922	1
HDAC7	-0.416375	0.00663804	649.333	491.5	6.86414	4.90157	1
DHRS3	-0.416107	0.015809	1041.45	787.485	14.4816	10.1787	1
CYBA	-0.415336	0.00884778	517.333	379.167	34.0157	23.8531	1
FCHO2	-0.415143	0.00353429	519.667	399.834	6.35777	4.57644	1
PML	-0.414381	0.00995307	1230.18	915.296	8.51902	6.09929	1
TMOD3	-0.413577	0.00579991	1004.55	780.588	12.3135	8.90358	1
CLEC3B	-0.412734	0.00992138	1046.22	803.838	24.4312	17.2525	1
TAPBPL	-0.412232	0.0019246	612.885	462.635	6.32824	4.49936	1
GJA1	-0.411633	0.000971928	11344.5	8619.67	156.498	112.793	1
FBXL7	-0.411251	0.00822636	265	201.333	2.36392	1.65921	1
ENSSSCG00000012459	-0.411175	0.0120479	215.167	173.833	7.84314	5.56013	1
RNASE1	-0.411099	0.00793018	2782	2081.5	109.541	78.9636	1
MSRB3	-0.410824	0.00504484	697	539.5	7.30465	5.20249	1
PEAR1	-0.409624	0.00360953	1267.94	966.666	6.6309	4.70013	1
MXRA8	-0.409337	0.000972048	852.115	643.207	10.5377	7.44655	1
FRMD4B	-0.407853	0.00690938	1560.46	1216.46	12.5321	9.05951	1
ANGPTL2	-0.406965	0.00850276	980.5	747.5	8.50356	6.03638	1
RMI1	-0.406607	0.0096665	85.3333	65.6667	2.25808	1.61757	1
PLEKHA2	-0.405658	0.00269235	1785.81	1384.38	12.4093	8.88931	1
RASGRP3	-0.405029	0.00183675	564.246	461.797	4.80555	3.47586	1
ITPR3	-0.404633	0.0205568	754.213	574.539	2.20031	1.58995	1
ADCY7	-0.403218	0.0206849	796.667	587.167	4.22131	3.07808	1
LRRK1	-0.403043	0.0119315	459.833	350.333	2.06834	1.49072	1
RASL12	-0.401884	0.0020945	702.889	551.467	2.92516	2.09671	1
NFE2L2	-0.401621	0.00197269	1663	1320	30.0322	21.6976	1
COL15A1	-0.399368	0.00907148	599.667	430.166	4.03231	2.91766	1
MSN	-0.398786	0.00146027	3585.5	2767.33	27.1012	19.4653	1
RNF149	-0.398742	0.0167278	825.798	647.902	4.78599	3.50743	1
MOB1A	-0.397954	0.00433455	1123.88	889.782	11.9327	8.66592	1
LRP10	-0.397505	0.000620048	1727.19	1317.25	15.8145	11.3484	1
PCDH18	-0.39572	0.00948878	567.333	443.667	3.11483	2.2914	1
CRHR2	-0.395167	0.00591153	498.531	366.695	3.94408	3.17067	4
FGD6	-0.39431	0.0027092	317.664	243.041	2.29085	1.64043	1
TCF7L2	-0.393895	0.00734262	284.167	217.167	3.85744	2.82677	1
PDLIM4	-0.390492	0.0115867	621.441	550.609	9.8251	7.16232	1
VSIR	-0.390225	0.0037365	1880.79	1459.54	24.4121	17.5204	1
NPL	-0.39019	0.0191742	332.667	262.333	3.87902	2.80992	1
CD82	-0.390005	0.00199587	1398.5	1121.5	17.9282	12.9262	1
NHLRC3	-0.388909	0.0063024	238.746	199.196	3.51266	2.54423	1
STAT6	-0.386365	0.00280837	682.129	530.66	5.01727	3.63732	1
NHSL1	-0.386005	0.00552983	554.079	421.455	2.77521	2.01322	1
SMO	-0.385741	0.00135389	594.167	452.833	5.04629	3.65754	1
RAB3IL1	-0.385712	0.0195086	478.5	363	6.68084	4.73908	1
TLN1	-0.385578	0.000953302	5421.01	4314.34	19.9783	14.6008	1
COL5A1	-0.384682	0.00491583	956.667	715.5	4.57761	3.36851	1
SCPEP1	-0.384356	0.0153872	931.5	704.5	15.8779	11.8032	1
RBMS1	-0.382674	0.00520979	457.743	355.666	6.27657	4.60989	1
ENSSSCG00000004547	-0.381071	0.00781865	944.972	724.836	5.56808	4.0661	1
ENSSSCG00000037566	-0.381009	0.019043	250.549	193.92	2.94294	2.1479	1
HEATR5A	-0.380596	0.00349132	796.167	632	5.17818	3.81072	1
HAVCR2	-0.3793	0.00948129	329.623	254.536	2.93157	2.14417	1
DPYD	-0.378959	0.00931843	367	284.667	3.29721	2.40165	1
ITPKB	-0.378189	0.0172041	777	598.5	7.96087	5.88848	1
PBXIP1	-0.37775	8.01106e-05	5451.85	4216.64	32.0568	23.5981	1
ENSSSCG00000015390	-0.37754	0.0117275	1655.63	1303.51	15.5685	11.385	1
HOMER3	-0.377473	0.00750163	778.968	599.312	7.55968	5.46533	1
ENSSSCG00000030197	-0.377453	0.0027755	618.833	490.5	5.97302	4.35878	1
PLA2G7	-0.376193	0.0219314	366.754	287.67	6.19918	4.99633	4
AGTRAP	-0.375566	0.00508732	353.015	273.972	3.7893	2.75481	1
ECE1	-0.375461	0.0109716	1134	876.333	16.0437	11.821	1
SMC4	-0.374346	0.00364108	567.002	481.197	4.79676	3.52864	1
MFGE8	-0.373158	0.016883	3759.33	2878.67	46.6503	33.9551	1
SGMS2	-0.371757	0.0106028	234.772	205.419	2.25208	1.64171	1
GSN	-0.37157	0.00220645	4764.51	3749.37	57.1427	41.3665	1
TP53	-0.370875	0.0131263	297	235.333	5.71165	4.20337	1
FNDC3B	-0.370575	0.00648485	561	445	3.29653	2.41697	1
TRIM56	-0.369898	0.0154456	411.667	321.833	3.01345	2.20943	1
SP1	-0.368373	0.0213399	548.397	435.833	5.82045	4.3344	1
ZNF624	-0.368271	0.0171704	267.167	238.167	3.21271	2.39175	1
STARD13	-0.368254	0.0116999	376.074	296.799	3.68155	2.7457	1
STAT5A	-0.367984	0.00794406	367.351	298.127	2.82769	2.04522	1
CD302	-0.367279	0.0032964	1131.61	914.409	11.6408	8.45716	1
GLB1L	-0.366858	0.00255215	446.667	345.5	7.37638	5.46849	1
MMP11	-0.366085	0.0021063	618.98	472.187	7.27121	5.27098	1
WSB1	-0.365408	0.00929996	6007.33	4760	77.8362	58.4647	1
RNPC3	-0.364131	0.0159404	1343.55	1102.33	11.7461	8.82618	1
STAB1	-0.363919	0.0152034	1858.32	1468.69	7.18396	5.3006	1
SLC40A1	-0.362733	0.00175194	1874.17	1501.83	24.5612	18.1042	1
PTPN13	-0.361809	0.0151733	1685	1365.83	8.53006	6.35534	1
KIAA1161	-0.361579	0.0195512	1148.38	900.544	8.52988	6.35727	1
CXCL12	-0.360278	0.0084435	574.167	478.667	23.8099	17.4401	1
TBC1D2B	-0.360201	0.00237973	669	564.167	3.2233	2.37729	1
GPC4	-0.360078	0.0145159	473	370.667	3.8203	2.88274	1
FYB1	-0.35974	0.0162621	133.134	103.638	2.0367	1.49362	1
CYP4V2	-0.35963	0.0121043	524.833	418.833	4.42873	3.29557	1
ACKR3	-0.358293	0.0186987	659.333	523.167	11.3615	8.26938	1
INPPL1	-0.357658	0.0204017	2207.83	1728.17	16.9609	12.6584	1
RHOJ	-0.356928	0.0148087	648.86	526.598	7.88414	5.78245	1
ARAP1	-0.356843	0.0118923	1246.33	968.667	8.28277	6.15543	1
ENSSSCG00000016990	-0.356539	0.0162192	453.561	367.964	11.5572	8.39596	1
PLA2G4A	-0.354796	0.00424799	668	532.833	9.68325	7.21916	1
CCNL1	-0.35349	0.00115603	1429.5	1127.33	23.1751	17.3721	1
IQGAP1	-0.353419	0.0016386	1697.01	1360.57	10.0903	7.49036	1
EPHX1	-0.353121	0.00691126	1231.78	962.327	25.2284	18.8361	1
ENSSSCG00000023569	-0.351895	0.00762719	371.167	286.333	8.60078	6.35722	1
C2orf68	-0.350943	0.0158654	486.359	396.286	3.45257	2.57486	1
CTNNA1	-0.350918	0.00132332	3083.8	2454.42	12.7602	9.45174	1
TNS2	-0.34932	0.00605075	2298.5	1828.5	15.6404	11.7131	1
CREB3L2	-0.349289	0.00505762	1112.92	893.922	4.79021	3.59323	1
APOA1	-0.348706	0.0142487	7855.06	6135.69	197.494	144.444	1
LAMA3	-0.34718	0.0162562	610	480.833	2.02131	1.5224	1
COBLL1	-0.344735	0.0177777	1148.91	929.299	10.1274	7.63074	1
DENND4C	-0.344549	0.00461789	875.666	733.167	5.00261	3.74038	1
TNFRSF19	-0.342985	0.000209829	1644.49	1288.28	10.624	7.92971	1
SUCLG2	-0.342528	0.0102381	1274.56	1057.07	20.4699	15.3491	1
INPP5D	-0.341753	0.0221641	684.333	547.5	4.35342	3.24567	1
HDAC10	-0.340864	0.0169741	445.5	339.833	4.84184	3.58188	1
EZR	-0.340781	0.00133726	3593.17	2861.83	44.3253	33.0905	1
SETX	-0.340677	0.00276705	2147.67	1716	9.54478	7.18705	1
ENSSSCG00000038754	-0.339985	0.0107334	254.833	221.167	58.2814	43.6843	1
METTL7A	-0.339886	0.00751548	2915.92	2356.39	20.5504	15.2694	1
SERPINH1	-0.339706	0.020876	2684.33	2136.83	37.9269	28.3739	1
SYNE2	-0.337746	0.00279378	1211.17	989.5	2.27626	1.71415	1
RARRES2	-0.337313	0.00968364	1492.83	1158.67	66.6129	49.124	1
LRP5	-0.33659	0.0089048	788.483	622.072	4.472	3.36394	1
EMCN	-0.335929	0.0182716	570.333	472.167	6.67142	5.00005	1
LIMA1	-0.335537	0.0105141	1098.95	897.938	6.64211	5.03807	1
ADAMTS10	-0.335431	0.0109051	669.667	538.333	4.76755	3.57074	1
SPRY1	-0.335407	0.0171201	601.333	497.692	8.00637	6.03796	1
FHOD1	-0.334863	0.0212383	915.167	742.833	6.91478	5.16811	1
CPEB2	-0.334797	0.000306954	1581	1258	13.367	11.3416	4
TJP1	-0.333847	0.000928188	4964.83	4029.17	26.6364	20.098	1
SCRG1	-0.333373	0.0169462	1712.36	1427.4	20.8711	15.6412	1
HSF4	-0.33267	0.0169157	564.167	450.167	12.1348	9.04676	1
SPARC	-0.332055	0.00790421	37302	29717.8	685.58	518.551	1
PALLD	-0.331055	0.0128615	1048.83	847	7.20345	5.42667	1
TTC31	-0.330075	0.00386829	487.002	399.424	3.57899	2.69071	1
RYK	-0.329848	0.00258278	1079.5	887.667	27.9889	21.357	1
ENSSSCG00000028004	-0.328997	0.0139436	1692.74	1383.71	13.4277	10.1431	1
LFNG	-0.327959	0.00152721	2711.5	2144	37.8126	28.4719	1
PLD2	-0.327686	0.00884965	620.507	501.449	3.9483	2.95995	1
ARAP3	-0.32694	0.0141368	1175.17	946	6.49205	4.94551	1
TMEM168	-0.326905	0.00613284	458.667	372.833	7.55516	5.67522	1
BMP7	-0.326184	0.0022184	870.667	684	7.59693	5.71182	1
ENSSSCG00000015814	-0.326055	0.0126602	1872.4	1496.86	19.9125	15.2258	1
BBS7	-0.324829	0.00848418	1262.53	1136.95	11.6643	8.92274	1
NYNRIN	-0.32418	0.00223492	1228.5	977.667	4.54793	3.45625	1
ITGB5	-0.323257	0.00289885	2156.7	1758.58	10.907	8.26668	1
USP24	-0.323139	0.0132225	2817.67	2308	14.1025	10.8709	1
LGALS8	-0.322493	0.00758523	1836.17	1572.5	19.1404	14.7599	1
ENSSSCG00000021041	-0.321694	0.0137025	605.199	479.357	11.0788	8.43758	1
RARS2	-0.321688	0.00378534	370.266	293.499	8.06999	6.09088	1
TRAM1	-0.31987	0.0134258	1188.26	1042.51	13.1475	10.1151	1
ARRDC4	-0.319334	0.0188237	443	361.833	4.35988	3.28391	1
THAP6	-0.31915	0.0219848	220.667	181.998	2.78537	2.09286	1
SEMA3D	-0.318771	0.0154864	481.167	401.333	3.24781	2.45249	1
SMOX	-0.318328	0.00494035	2005.17	1611.83	23.0348	17.5495	1
PAFAH2	-0.317488	0.0180921	293.053	231.366	3.75004	2.9024	1
SLC52A3	-0.315282	0.00789061	1422.2	1160.3	14.0349	12.0045	4
MAP3K1	-0.314168	0.0144619	637.833	530.5	3.99257	3.01297	1
B4GALT1	-0.313275	0.00896807	440.077	354.125	3.46655	2.61942	1
ABLIM1	-0.312964	0.0069	11037.9	9115.72	72.7106	56.0124	1
KDELC2	-0.3117	0.0131335	344.201	281.549	4.68947	3.56418	1
TRIM26	-0.311464	0.0165701	553.833	445.167	10.6578	8.16	1
PLA2G4B	-0.310653	0.019752	924.167	785.5	6.13179	4.67568	1
IGDCC4	-0.310562	0.00190109	978.333	785.666	4.82481	3.66109	1
ANTXR1	-0.309729	0.00442362	2330.17	1943.83	14.9583	11.5621	1
ENTPD1	-0.309646	0.0162084	720.292	596.91	11.2222	8.65939	1
TANC1	-0.309396	0.0136985	662.87	540.775	3.04848	2.33433	1
CREG1	-0.30859	0.00301798	2051.41	1693.08	37.2367	28.6643	1
SLC25A29	-0.307953	0.000252665	2085.75	1680.7	11.12	8.44063	1
SLC7A5	-0.307449	0.0213621	4429.67	3634	30.686	26.3259	4
IRF2	-0.307	0.0031819	734.167	602.167	13.2277	10.1179	1
ITGB1	-0.30686	0.00556661	4065.67	3386.33	44.7769	34.287	1
RECK	-0.305411	0.00629312	555.85	470.523	5.3606	4.09733	1
ESYT1	-0.305229	0.0137909	679.5	550.5	6.77094	5.22875	1
XRN2	-0.304987	0.00185737	1218	1011.17	16.8198	12.9795	1
NTRK3	-0.304446	0.0195075	1398.44	1165.28	20.4595	16.0238	1
FYCO1	-0.304051	0.014025	801.167	662.833	3.04883	2.3344	1
ENSSSCG00000025106	-0.30334	0.0181308	860.355	713.653	3.64671	2.78946	1
LRP1	-0.302769	0.00504962	16449.3	13293.5	35.8742	27.9354	1
GPLD1	-0.302546	0.00696149	1183.92	969.639	7.16651	5.45686	1
TSHZ1	-0.302235	0.0136861	678	553.333	4.49279	3.47379	1
NOTCH1	-0.301882	0.0143686	1810.33	1499.67	5.63655	4.86981	4
ENSSSCG00000013421	-0.300881	0.000854555	2929.52	2762.8	20.0443	15.4424	1
STOM	-0.300661	0.0195716	761.554	629.364	5.10734	3.87784	1
ZNF7	-0.300153	0.0145658	541.444	452.401	7.36654	5.65433	1
RANBP17	-0.299068	0.02134	391.334	322.333	4.57971	3.94616	4
TMBIM1	-0.298946	0.0185709	2170.5	1789.33	30.8701	23.8261	1
TRIP6	-0.298925	0.0113111	632.667	514.333	10.6695	8.11968	1
CLU	-0.297979	0.00639455	96769	78696.5	1900	1459.4	1
SLC4A2	-0.29627	0.00369096	1215.91	1012.29	4.69911	3.63476	1
FES	-0.294598	0.01974	486	397.667	4.10851	3.13818	1
TNFRSF1A	-0.294298	0.00971284	1081.59	876.189	13.4581	10.3035	1
EFEMP2	-0.293751	0.00551455	1114.5	913.031	15.0923	11.5224	1
RNF128	-0.293506	0.019782	3146.33	2636.67	42.7276	33.0501	1
NFKBIZ	-0.292863	0.0108219	361.333	292.833	3.82358	2.95299	1
RHBDD1	-0.291384	0.0224947	272.667	229	2.73062	2.09609	1
NKTR	-0.291215	0.0197687	2902.29	2433.18	16.0979	12.6837	1
ZNF395	-0.291134	0.000927653	1219.6	1009.04	8.15899	6.32169	1
PRKD3	-0.290332	0.014283	1083.71	942.073	8.5576	6.70801	1
ENSSSCG00000014891	-0.290202	0.0145867	1725.33	1445	9.11727	7.91308	4
SLC4A7	-0.289989	0.00599121	1180.05	989.187	7.53117	5.89054	1
HBP1	-0.289451	0.00837026	1282.25	1072.05	19.6214	15.3732	1
LIMD1	-0.289374	0.0156121	968.965	801.363	4.49919	3.50064	1
PCCA	-0.2892	0.011113	1001.5	844.833	15.1868	11.7309	1
ZNF518A	-0.288809	0.0140318	420.667	354.833	2.65478	2.07132	1
GGCX	-0.286973	0.0068803	798.237	657.588	5.58789	4.38041	1
SGK1	-0.284827	0.00411855	2023.5	1712.5	28.7434	22.3495	1
ITGA7	-0.284574	0.018791	2604.39	2139.09	22.1893	17.3983	1
SF3B1	-0.283869	0.0101305	18081.3	15255.3	120.152	94.9076	1
ING3	-0.281999	0.0155272	443.667	379.5	9.0604	7.07803	1
CYP20A1	-0.281761	0.00595485	642	532	6.33153	4.94341	1
ZFP36L1	-0.281716	0.0139056	1836.76	1535.26	12.8768	10.0307	1
CFLAR	-0.28144	0.0020783	1085.5	910.52	11.0054	8.56334	1
ARNT	-0.281416	0.00197946	1227.17	1015.96	10.837	8.45045	1
SERINC5	-0.28025	0.0172919	5627.07	4686.72	32.0636	25.1293	1
ENSSSCG00000032942	-0.279822	0.0173155	1103.33	927.167	16.4157	12.6916	1
CASTOR1	-0.277069	0.00985973	646.167	537.334	13.1432	10.2769	1
MYH9	-0.276792	0.0171499	6814.14	5629.5	35.1927	27.9537	1
BAZ2B	-0.275998	0.00843512	1298.33	1120.33	7.22267	5.6766	1
ANXA5	-0.275947	0.012274	2366.49	1989.59	48.0071	37.306	1
SLC30A7	-0.274462	0.0150912	467.882	400.876	5.37316	4.21637	1
ZNFX1	-0.274277	0.0220348	4926.67	4082.83	23.4951	18.3741	1
LGMN	-0.2737	0.00910195	1758.23	1481.43	31.0133	24.0167	1
CRTAP	-0.273571	0.00247471	1855.3	1577.17	16.1676	12.685	1
NFKB1	-0.272322	0.0175281	601.855	525.35	5.7557	4.54568	1
TCIRG1	-0.27206	0.0172992	574.629	465.758	2.62144	2.04069	1
ZBED5	-0.272037	0.00868891	1269.17	1087.83	9.88041	7.77588	1
IL27RA	-0.270086	0.0195026	384.789	369.342	3.57956	2.82999	1
AFF1	-0.266167	0.00709092	968.817	814.867	3.69755	2.89393	1
ADAM9	-0.263053	0.00314106	1662.92	1432.52	18.5959	14.6685	1
SLC24A4	-0.2482	0.0190268	1634	1347.83	5.62173	4.98765	4
CX3CL1	0.204087	0.0216517	11565.8	13379.3	96.0112	116.128	4
RHOBTB2	0.210189	0.0164712	5777.77	6728.24	42.1984	51.4214	4
LANCL2	0.228757	0.0153708	4357.11	4873.04	41.8691	51.5443	4
CNNM4	0.232729	0.016323	655.333	766	4.32468	4.79323	1
TMCC2	0.233219	0.0155218	2174.11	2488.12	12.6608	13.9003	1
ENSSSCG00000001401	0.233673	0.0105999	6628.83	7714.68	158.289	173.748	1
NPY1R	0.233781	0.0116662	1151.39	1365.57	15.4777	17.1605	1
TTPAL	0.235056	0.00824979	2234.49	2601.16	14.9586	16.571	1
SV2A	0.235252	0.00826552	20073.5	23064.8	140.165	154.525	1
LYPLA2	0.235387	0.018909	1575.34	1790.67	28.3486	31.1468	1
ENSSSCG00000013052	0.236228	0.00647249	35548.2	41206.5	431.806	476.015	1
YWHAH	0.236562	0.00352661	39647.8	46046.1	393.93	435.244	1
FSCN1	0.237158	0.0127777	13880.3	15935.5	85.6434	94.2772	1
RHOF	0.237285	0.00307377	1573.22	1833.96	17.8462	19.7462	1
ARL2BP	0.237459	0.00743146	4172.22	4834.67	71.7857	79.5901	1
FBXO33	0.237809	0.0218207	1186.33	1405.33	12.7925	14.4166	1
CHMP1A	0.238046	0.0188816	3077.5	3466	45.6436	50.1795	1
TPRG1L	0.238253	0.00527442	4442.49	5106.91	57.9973	64.0852	1
GPR63	0.238333	0.0201725	741.271	875.368	5.60195	6.24962	1
CHRNB2	0.238367	0.0046604	6084.83	6924.67	30.652	33.8807	1
AKR1A1	0.239003	0.0194005	1137.62	1306.38	11.8718	13.2624	1
ENSSSCG00000000500	0.240017	0.0216549	1575.03	1837.57	33.2324	37.4585	1
PGP	0.24048	0.0107265	2079.7	2402.77	24.4053	26.8728	1
LZTS1	0.240521	0.00187958	6675.1	7674.36	31.5235	35.0231	1
SYT7	0.240891	0.00791851	7170.67	8303.67	46.8535	52.2397	1
RPL26L1	0.24105	0.0203468	1082.33	1265.5	74.1727	81.6494	1
CRMP1	0.241626	0.0213333	11627.2	13185.7	125.631	138.545	1
LYNX1	0.241646	0.00287994	28381.7	32323	193.892	214.225	1
DRG2	0.241783	0.00802607	2362.66	2699.18	10.7605	11.93	1
RAI1	0.241892	0.0180421	2110.95	2394.01	7.02509	7.86472	1
STUB1	0.242265	0.016241	4255.29	4886.1	100.946	110.601	1
DRD1	0.24323	0.0116041	1095.33	1293.83	9.8057	10.9569	1
SLC17A7	0.243359	0.0134201	38449.2	44071.2	399.01	441.799	1
ENSSSCG00000028202	0.243496	0.00989187	3521.71	4051.19	34.2157	38.176	1
PDGFA	0.243779	0.0117471	833.157	960.449	17.7938	19.739	1
CX3CL1	0.244112	0.00303764	13445.5	15526.9	113.332	126.175	1
C16orf45	0.244128	0.0141587	9342.5	10834.5	146.99	162.435	1
VOPP1	0.24466	0.0106804	5243.67	6065.33	55.3264	61.2563	1
SYT5	0.244664	0.0141727	5319.74	6159.71	93.9765	103.961	1
RAMP3	0.244884	0.00159829	5600.31	7014.33	102.347	113.683	1
THY1	0.245128	0.0130257	46875.8	54151.4	655.425	726.302	1
POLR2H	0.245142	0.00411293	1936.41	2247.7	25.224	28.0265	1
KCTD17	0.245397	0.0116655	2071.48	2374.14	40.7245	45.2198	1
TUBB2B	0.245636	0.00762061	50598.7	58073.2	378.721	420.016	1
TMEM130	0.245648	0.0126463	20352.7	23508.3	223.344	247.642	1
SYT4	0.246126	0.00629163	6278.33	7498	76.7063	86.1873	1
ENSSSCG00000002907	0.246206	0.00634503	6254.29	7347.12	288.652	318.342	1
NEUROD2	0.246217	0.0208512	2705.94	3097.6	28.2626	31.3902	1
LDLRAD4	0.246403	0.0157562	3265	3581.67	27.8913	31.137	1
ATPAF2	0.246452	0.0102077	1323.83	1539.33	33.0901	36.7002	1
BTBD11	0.247617	0.0170371	982.501	1152	5.59685	6.1816	1
PDE4A	0.248364	0.000656395	3091.01	3614.04	26.5372	29.831	1
SLC8A2	0.248437	0.0180428	10612.3	12230.9	61.2257	68.1368	1
ATP6V0B	0.248511	0.0172914	5992.33	6904.5	106.341	117.203	1
ATP8A2	0.249084	0.00301669	3925.14	4716.91	15.5779	17.6714	1
ENSSSCG00000017868	0.249153	0.000268109	7427.52	9001	55.2396	61.8335	1
SLC6A7	0.249154	0.0219311	4029.33	4572.33	63.3777	70.6603	1
RTN4RL2	0.249259	0.0120444	1268.17	1537.08	9.67704	12.3019	4
XPR1	0.249813	0.00901245	1698.83	2004	8.60887	9.57368	1
SUMO3	0.24987	0.0123696	4150.5	4760.17	161.624	179.103	1
MAST2	0.250049	0.00667924	2711	3101	16.1002	17.8896	1
STK16	0.250466	0.00220901	5311.8	6265.72	32.4271	36.154	1
ZNRF1	0.250759	0.0172007	2197.83	2518.5	26.0831	28.9043	1
ENSSSCG00000023710	0.251343	0.00743202	7240.83	8498.5	73.4825	81.7962	1
ACVR1B	0.251868	0.00888401	4078.17	4692.33	27.8302	30.9712	1
SLC27A4	0.252132	0.00440906	2003.52	2301.5	20.4028	22.6799	1
MRPL28	0.253591	0.0112435	5396.53	6023.49	101.808	112.891	1
PVR	0.253747	0.00498961	750.31	886.3	3.7771	4.22217	1
CAMK1	0.254022	0.0138809	1957.26	2291.38	50.3446	55.706	1
ARHGEF3	0.254185	0.000474005	4579.5	5452	49.1786	55.623	1
ROGDI	0.254899	0.0219077	5080.79	5827.89	74.3367	82.1903	1
EIF1B	0.255087	0.00446299	3908.5	4665.83	201.291	223.365	1
HABP4	0.255287	0.00187292	5487.33	6446.22	34.6698	39.1078	1
C6orf203	0.25595	0.0215312	657.5	779.833	15.5306	17.2828	1
GAD1	0.256728	0.00981053	14905.3	17765	162.16	179.616	1
LINGO1	0.25681	0.00836154	13271.2	15387.3	121.995	136.69	1
SLC25A22	0.257011	0.00926639	8078.69	9206.12	88.3465	98.2077	1
ENTPD6	0.257395	0.00438895	3595.5	4212.83	32.779	36.5817	1
BRSK2	0.258695	0.00154329	4410.39	5086.91	35.4877	39.7389	1
STMN3	0.258833	0.0116674	10766.9	12428.8	72.3212	80.4003	1
KCNJ4	0.259914	0.00467457	2820.81	3233.5	66.452	74.8449	1
NRN1	0.2602	0.00803367	7682.67	9020	91.0573	102.543	1
ENSSSCG00000039406	0.260562	0.021172	570.216	673.208	27.7784	31.2566	1
CACNB3	0.260734	0.00405566	9053.74	10459.3	42.8733	47.878	1
PTPRN2	0.260874	0.00645622	9507.84	10996.8	61.0611	68.4657	1
DUSP14	0.261529	0.00311991	1189.83	1423.5	26.4551	29.7737	1
SLC35A2	0.26183	0.015733	711.834	823.166	11.2953	12.6448	1
NOCT	0.2627	0.00335721	1736.49	2040.28	24.8203	28.258	1
AP2S1	0.262733	0.0142422	3480.26	3994.17	106.238	118.2	1
RGS8	0.262956	0.00676479	2084.93	2431.78	10.9326	12.3147	1
ENSSSCG00000040535	0.262993	0.0222364	8385.84	9651.85	45.2846	50.4939	1
VPS37B	0.263133	0.00372772	1839.96	2150.86	14.5907	16.5211	1
RTN1	0.263276	0.00494758	33268.2	38638.5	707.924	797.119	1
MCF2L2	0.263325	0.0169637	2521.83	3016.5	14.7354	16.6617	1
ENSSSCG00000012523	0.264089	0.00972532	1224.83	1457.17	46.0781	51.862	1
GRINA	0.264384	0.0115031	5978.83	6912.83	76.9699	85.7703	1
FAM222B	0.264443	0.0114694	914.333	1074.33	7.04242	7.90303	1
OLFM2	0.265638	0.022438	5636.22	6625.42	52.2831	58.6128	1
ENSSSCG00000024302	0.265671	0.0225529	1987.71	2320	145.221	165.425	1
PER1	0.265679	0.0021214	5179.5	6024.76	26.222	29.6152	1
C14orf119	0.265845	0.0100122	832.809	975.379	13.233	14.9043	1
ENSSSCG00000023719	0.2661	0.00834791	914.463	1101.83	25.1014	28.1013	1
LRRC8C	0.26661	0.00140984	1402.8	1685.73	7.69381	8.67385	1
CELF3	0.266629	0.0103285	7889	9132.5	85.5488	96.0898	1
ENSSSCG00000034868	0.266638	0.0108645	33336.8	38938	497.546	555.389	1
FLOT2	0.267081	0.00930295	4205.33	4819	46.1509	51.5998	1
STK40	0.267325	0.00269178	2382.14	2809.1	19.7411	22.2181	1
SLC25A25	0.267827	0.00254461	2420.33	2912.5	22.0354	25.1905	1
FAM19A5	0.267976	0.0186966	2334.5	2720.67	27.9245	31.3486	1
ZDHHC14	0.268428	0.00717952	2808	3324.67	30.2835	34.0811	1
CDC34	0.268739	0.0147004	2526.75	2933.83	47.3597	52.972	1
VIPR1	0.268982	0.00115391	1003.76	1185.31	12.8756	14.5994	1
MAGEL2	0.269672	0.00226242	1641	1912.83	11.1287	12.618	1
ENSSSCG00000006149	0.269708	0.0179403	1241.83	1487.5	39.7379	44.8613	1
CGREF1	0.271221	0.0192594	782	891.167	17.5167	19.7567	1
RTL5	0.271249	0.00211073	5843	6863.33	41.5845	46.8146	1
XK	0.271355	0.00234024	1120.5	1327.33	9.18997	10.4238	1
ATP6AP1	0.273415	0.00310917	10332.8	12120.7	126.816	143.063	1
LRFN1	0.273434	0.0212536	923.5	1067.17	12.4762	14.0999	1
TUBB4B	0.273694	0.00060987	11350.9	13206.4	65.3207	73.9932	1
PPP1R26	0.274747	0.00676752	3576.33	4121.67	21.3028	23.9864	1
AJAP1	0.274868	0.017422	1125	1300.17	23.5194	26.7811	1
NAPB	0.275431	0.0125899	19053.6	22735.9	164.871	187.597	1
ENSSSCG00000008383	0.275588	0.0137753	1344.48	1630.53	15.4542	17.3904	1
SNAPC2	0.276241	0.00778233	1231.33	1461.83	25.8229	29.025	1
BCL11A	0.276247	0.00497404	2738.08	3219.4	48.3489	54.5386	1
REEP2	0.276415	0.0141742	7790.59	8915.22	107.525	120.751	1
SCAMP5	0.27657	0.00309701	14859.3	17680.5	133.321	150.457	1
NDFIP1	0.276785	0.00248328	30888.7	36739.5	689.684	782.559	1
CNRIP1	0.277002	0.0203269	4654.17	5474.83	96.7986	109.509	1
ENSSSCG00000005643	0.277268	0.0218224	11834.2	13873.6	69.9848	78.1882	1
NECTIN1	0.278127	0.00920098	3702.17	4562	16.5716	21.1877	4
GALNT9	0.279222	0.0137196	3867.33	4400.67	43.8455	49.6761	1
GNB1L	0.279671	0.00729794	845.792	967.676	14.5091	16.4579	1
EFHD2	0.280051	0.00357127	2108.17	2506	26.3225	29.9099	1
SLC45A1	0.280714	0.00468098	2949.98	3459.11	19.9411	22.6473	1
EGFL7	0.281149	0.0163374	2965.97	3450.02	64.6782	72.891	1
C15orf59	0.281691	0.00799422	2113	2446.67	41.9627	47.7485	1
MANF	0.282357	0.0019482	1879.83	2284.17	21.4743	24.4155	1
GRTP1	0.282586	0.00896155	1173.27	1423.07	29.2608	33.1778	1
BRI3BP	0.283736	0.00758505	1265.68	1547.7	7.65635	8.77318	1
SPRED2	0.284886	0.0134393	2250.16	2740	17.2563	19.6968	1
ENSSSCG00000004781	0.285436	0.00608666	4391.45	5225.76	30.1526	34.1553	1
NPTXR	0.28626	0.00552888	36103.2	42543.3	191.79	219.032	1
CHGA	0.287139	0.0188579	12563.8	14752.6	123.995	140.618	1
ENSSSCG00000000717	0.287306	0.00130738	12369.8	14762.9	73.5389	84.1415	1
TIPARP	0.288148	0.00760501	851	1066.5	7.53625	8.74032	1
CNTNAP4	0.290333	0.00511016	2595.17	3089	19.2785	22.1578	1
PSMB3	0.290761	0.00835856	4129.98	4994.52	27.292	30.8368	1
KCNF1	0.290979	0.0178563	3702.33	4343.67	77.0106	88.0927	1
SLC35E4	0.291392	0.00929002	622.167	736.667	8.09115	9.25026	1
ENSSSCG00000024545	0.291799	0.012564	2417.5	2941.33	52.2543	66.9748	4
ENSSSCG00000003253	0.292091	0.013742	2289.5	2682.34	26.578	30.3377	1
HRH3	0.292969	0.0220574	1686.67	1944.83	16.4353	18.6878	1
TMEM151A	0.293788	0.0176819	4814.88	5746.63	31.6262	35.9957	1
ENSSSCG00000039830	0.29567	0.0131368	501.815	605.308	3.8151	4.38653	1
TMEM59L	0.295928	0.0103956	24809.2	29276	469.17	534.028	1
GOLGA7B	0.296493	0.0108145	5094.33	6034.83	54.6985	62.245	1
RHBDD2	0.296951	0.0105511	4856.83	5729.5	30.2252	34.3959	1
DDA1	0.297346	0.0173054	1901.48	2260.92	33.9939	38.744	1
DPYSL5	0.297984	0.00397811	3092.98	3690.94	19.498	22.4436	1
GPLD1	0.298613	0.00751051	769.476	949.28	4.48148	5.80791	4
KCNV1	0.298915	0.0170285	6341.97	7671.44	54.0685	69.4365	4
CACNG3	0.299028	0.00688041	4224.74	5121.87	35.8517	41.069	1
ENSSSCG00000026554	0.299531	0.0199184	2539.35	2985.07	32.0219	36.3834	1
PTPN5	0.299746	0.0156508	2460.54	2928.38	14.5338	16.7258	1
VSTM2B	0.300095	0.0194733	2414.16	2829.06	27.9497	32.0987	1
YOD1	0.301498	0.00899744	405.885	502.674	3.25831	3.76956	1
GNG3	0.301516	0.0202137	9389.28	10922.5	326.551	370.906	1
SLC6A17	0.302273	0.00271474	36462.9	43316.3	150.285	172.791	1
REXO4	0.302965	0.00997458	1140.63	1340.82	14.5091	16.6642	1
SLC2A6	0.303687	0.00260861	1288.67	1518.5	16.7327	19.2603	1
NXPH1	0.304615	0.00122647	1400.33	1705.5	21.5407	24.7606	1
GDPD5	0.305974	0.00947161	3417.3	3916.7	25.1235	28.9075	1
DNAL4	0.306065	0.0110713	596.001	686.196	10.7653	12.3814	1
MIF	0.306178	0.0176732	6911.24	8249.72	68.4091	77.8555	1
CSTB	0.30661	0.0103882	1320.33	1597.5	93.0238	107.175	1
MMP17	0.306792	0.00111035	3857.5	4608.17	23.9169	27.7238	1
INO80E	0.307783	0.019934	1128.4	1347.2	16.4472	18.7758	1
TMEM200C	0.30838	0.0119378	446.5	523	7.35463	8.58	1
FABP3	0.308535	0.0156057	3781.05	4607.91	46.331	53.0836	1
TRPV2	0.309267	0.00143732	1104.33	1335.17	10.1386	11.7833	1
SKP2	0.309952	0.0225487	308.833	379	3.84549	4.44255	1
ENSSSCG00000029088	0.31016	0.0125286	5141.33	6092.83	29.7563	34.2556	1
ANKRD39	0.310619	0.00479199	1912.92	2081.05	40.1182	46.7432	1
LRRN2	0.310654	0.0167965	1931.67	2300.67	18.0331	20.8114	1
ENSSSCG00000001682	0.311029	0.0148253	976	1173.33	14.3471	16.5521	1
MCHR1	0.311351	0.00958166	769	920.167	14.084	16.2859	1
ZNHIT1	0.311357	0.0141661	1458.79	1770.51	34.7278	39.6956	1
PIANP	0.311643	0.015305	4882	5793.83	55.2932	63.5267	1
PIM3	0.312635	0.0118645	846.667	1010.67	11.8745	13.8	1
TMEM179	0.313021	0.00893642	10574.9	12598.2	58.6764	67.545	1
FAM57B	0.313385	0.022339	377.26	462.91	17.5635	22.9885	4
GADD45B	0.315091	0.00520856	472.833	583.5	5.23434	6.08339	1
TUBB3	0.315233	0.00343865	20198	23947.2	246.982	287.883	1
IRF2BPL	0.315511	0.000951347	1001.17	1204.67	13.4326	15.6937	1
IRS1	0.316334	0.0112855	398.077	475.258	1.93414	2.28231	1
TMEM11	0.316619	0.0126244	527.167	632.667	19.8183	22.971	1
SPNS2	0.317184	0.00443354	1522.92	1865.12	13.8019	16.0281	1
ACOT7	0.31796	0.00245547	5244.17	6215.83	112.294	130.504	1
CXXC5	0.318651	0.00755933	1296.67	1549.83	50.1457	58.6606	1
KCNC2	0.319012	0.00233134	5608.76	6892.42	47.9517	55.4845	1
ENSSSCG00000040047	0.319893	0.00311742	3433.84	4105.33	63.5483	74.7759	1
RAB1B	0.3202	0.00693861	9375.17	10927.7	179.538	207.608	1
HMGCLL1	0.321576	0.00372742	1745.71	2260.93	21.9085	25.9145	1
MAP1LC3A	0.321688	0.0191223	7524.5	9043	226.725	260.562	1
SYN1	0.321693	0.00613047	17086.3	20401.8	150.695	174.634	1
SNCG	0.3217	0.0211889	785.77	992.813	4.25286	4.94889	1
ACTA1	0.322446	0.0181403	280.296	315.723	4.95784	5.80589	1
GRM2	0.323259	0.00439698	1035.49	1284.45	8.93857	11.8621	4
UBE2QL1	0.323334	0.000624265	7188.73	8877.24	47.0181	54.7579	1
NECTIN1	0.323482	0.0134679	4180.33	5060.33	18.8018	22.0513	1
ENSSSCG00000032511	0.324469	0.00505926	2071.33	2461.33	33.8462	39.4198	1
FOSL2	0.32451	0.000683512	4601.89	5754.61	24.9962	29.5135	1
JDP2	0.325302	0.0108384	1251.35	1549.72	29.0624	33.927	1
CLEC2L	0.326586	0.00569265	1688.33	2027.33	47.3976	55.5448	1
PLXDC1	0.32704	0.0152064	747.537	915.747	4.7542	5.57403	1
ENSSSCG00000009504	0.327083	0.0190801	518.667	645	20.4903	26.9087	4
ENSSSCG00000035067	0.328006	0.0129594	441.159	560.783	5.77001	6.90326	1
ENSSSCG00000036306	0.33047	0.00849173	1093.38	1339.34	20.8879	24.2813	1
ASB2	0.330868	0.0202793	640.447	758.196	6.14884	7.20294	1
DNAJB5	0.331216	0.000109813	7379.5	9078.17	92.3254	109.76	1
ENSSSCG00000022176	0.331339	0.014901	6903	8431	1790.5	2079.88	1
HOMER1	0.331564	0.0115262	5676.5	7280.83	57.3246	74.8878	4
OPRL1	0.332801	0.0105978	3343.83	3995.16	31.4658	36.6986	1
INHBA	0.332816	0.0160956	504.933	647.234	3.00229	3.58093	1
ACHE	0.333109	0.0192834	2107.17	2530.33	27.2677	32.1314	1
GRASP	0.334429	0.00364723	2437.7	3173.47	22.2143	29.8543	4
TMEM160	0.33574	0.0223488	942.167	1124.33	50.2579	58.7541	1
ENSSSCG00000031316	0.337296	0.011991	321.333	396.667	11.8656	14.051	1
IGSF21	0.337834	0.0171623	3186.38	3887.29	28.1801	33.2024	1
OSBP2	0.339028	0.017867	1476.17	1877.17	14.4777	18.988	4
ADAMTSL2	0.339412	0.0218696	1916.67	2286.83	9.48706	11.3245	1
ENSSSCG00000034339	0.339681	0.00295352	2891.24	3480.07	19.008	22.5515	1
DPF1	0.341882	0.003639	2706.24	3292.41	13.5822	16.0068	1
STC2	0.343746	0.0173161	322.831	405.346	2.13141	2.51296	1
FAM212B	0.34491	0.00107893	4308.59	5384.55	30.8665	36.758	1
NKD2	0.34527	0.00621123	10752.5	12957.7	72.9847	86.4879	1
RIPK4	0.346208	0.0184772	465.094	570.369	1.92247	2.29231	1
METTL26	0.347219	0.0107277	707.895	856.324	28.2387	33.1791	1
B4GALT2	0.348547	0.00192237	3146.17	3889.17	46.159	54.3205	1
ASB1	0.349069	0.00278734	3830.83	4860	18.9654	22.5854	1
SPRY2	0.349557	7.72786e-05	1293.17	1641.67	45.9995	55.1909	1
SLC32A1	0.34956	0.000276747	2099	2618.5	21.1615	25.0472	1
SSTR2	0.350366	0.000908269	1447.31	1817.92	9.14319	11.0269	1
TMEM201	0.350388	0.00329729	481.279	603.444	3.3805	4.03005	1
CACNG2	0.352149	0.00165091	2409.66	3004.13	13.9608	16.5197	1
RGS8	0.352737	0.000787296	1652.63	2089.48	8.61079	11.5627	4
HCFC1R1	0.353154	0.0187331	1335.39	1614.92	67.1407	78.7023	1
LRFN4	0.354371	0.0127189	988.167	1210.17	7.21935	8.60392	1
NAPRT	0.354493	0.0205369	661.689	765.999	9.89568	11.7845	1
PRRG3	0.35569	0.0028548	317	395.834	13.0827	15.9416	1
RARA	0.355777	0.00139943	752.745	943.745	6.48896	7.79112	1
KIRREL3	0.356082	0.00447504	2108.33	2653.83	15.4153	20.9017	4
ENSSSCG00000034749	0.358493	0.00284024	2802.24	3574.47	44.0494	52.4468	1
GLRX2	0.359287	0.00480291	545.333	697.333	39.008	47.0655	1
ENSSSCG00000038406	0.359771	0.015258	1416.67	1796.5	542.81	639.973	1
GP9	0.360289	0.0134822	163.667	206.5	2.74531	3.28553	1
MARCH9	0.363302	0.00255531	1193.67	1477.83	27.0933	32.3396	1
TTC9B	0.363921	0.0157732	2929.14	3618.92	33.9411	40.1181	1
LIN7B	0.364988	0.00849155	1294.33	1588.67	57.0099	67.6988	1
CEND1	0.365678	0.000662229	9670.33	12011.7	171.958	205.705	1
ENSSSCG00000008056	0.367912	0.00418227	16553.2	20419.3	453.73	540.433	1
LRRC73	0.367943	0.00916928	1134.52	1398.51	29.7749	35.7693	1
CCKBR	0.369399	0.00426713	3158.09	3918.66	25.2265	30.2745	1
GPR19	0.370106	0.00893209	293.333	376.833	5.0561	6.13633	1
PTP4A3	0.372229	0.0170347	433.667	540.5	6.84407	8.23355	1
RPP25	0.372668	0.0162305	275.667	355.167	5.79481	6.92649	1
PSRC1	0.372859	0.00914893	3158.5	3966.33	16.0668	19.1347	1
PTCHD1	0.375568	0.00340771	399.167	514.333	2.44848	2.99146	1
ENSSSCG00000039860	0.376984	0.0213493	378.423	459.165	2.41953	2.95695	1
SYNGR3	0.3809	0.00814583	5329.33	6635	62.5585	75.628	1
FOSL1	0.382442	0.0147554	3065.53	3842.96	20.9788	25.1056	1
TLNRD1	0.382836	0.00877358	748.333	945.167	6.39244	7.73476	1
GALNT14	0.38335	0.00108814	800.833	1018.33	10.6741	13.073	1
GRM8	0.383437	0.0170919	672.833	864.5	5.15047	6.3705	1
YDJC	0.384521	0.0159359	408.333	505.5	10.5908	12.9082	1
CHRD	0.386324	0.00660824	1694.5	2099.83	10.507	12.9298	1
GRM2	0.386764	0.00897648	1144.21	1430.93	9.84588	12.0574	1
ARHGDIG	0.386813	0.021682	2836.24	3525.22	87.2084	105.55	1
THEM6	0.386822	0.00220317	2150	2687.83	28.5626	34.6725	1
CHRNA4	0.388469	0.000266326	703.174	881.251	2.77706	3.41389	1
TMEM132E	0.389336	0.0168497	281.333	356.667	2.83931	3.52234	1
TMEM198	0.391893	0.000947687	1653.73	2082.13	21.0904	25.8182	1
CTXN1	0.395674	0.0131885	8560.19	10697.4	192.45	232.73	1
DYRK3	0.396301	0.00555888	471	605	7.67822	9.56398	1
FAM163B	0.397859	0.00428535	4827.33	6080.33	55.4677	67.6934	1
CCND2	0.399861	4.16018e-05	5638.13	7375.87	30.2463	37.1019	1
HES6	0.400537	0.0077023	1593.33	1988	32.1036	39.06	1
KRT25	0.400698	0.00711726	398.433	526.489	8.49436	10.6929	1
PLK3	0.404724	0.00066859	521.167	672.5	6.16826	7.64502	1
NPTX2	0.405402	0.00600598	1800.83	2360.67	20.6922	26.0585	1
ENSSSCG00000023603	0.406287	0.00990162	1208.88	1521.49	18.2576	22.3039	1
PRIM2	0.406349	0.0167738	382.574	502.067	6.50404	8.95753	4
ENSSSCG00000036843	0.409188	0.0125394	2568	3291.33	1696.68	2070.1	1
VSTM2L	0.410364	0.0178729	9992.83	12725	96.7977	119.262	1
ENSSSCG00000033482	0.41123	0.00376845	695	906.833	250.244	307.084	1
NFKBIE	0.411966	0.00399733	1255.41	1609.25	15.0073	18.6036	1
TRIB2	0.414072	0.000906201	2170	2822.83	19.8367	24.7921	1
CHST8	0.414096	0.00769008	209.5	285.833	2.82443	3.95136	4
TMEM178A	0.416419	0.00308673	2526.5	3299.67	58.2833	72.85	1
ADAMTS19	0.418831	0.0183745	161.5	214.667	1.59153	2.22714	4
GPR83	0.425704	0.000301178	1552.98	2048.26	10.6633	13.3638	1
HS3ST2	0.42668	0.00559589	1419.07	1868.26	7.74317	9.70342	1
NCCRP1	0.427801	0.0131242	71.8333	99.6667	1.5077	2.14303	4
CRHBP	0.429874	0.0124442	1285.98	1701.74	28.1395	35.4708	1
RASSF5	0.436248	4.15974e-06	2293.33	3048.33	20.9217	26.3795	1
MIDN	0.439289	1.6087e-05	1932.5	2592.33	18.086	23.0633	1
BOK	0.439383	0.0019602	1064.46	1382.16	9.09709	11.4599	1
KCNC4	0.441103	0.0104879	1044.63	1356.58	10.2753	12.9733	1
CRH	0.4412	0.0108572	388	509.333	11.6503	14.5771	1
FGFBP3	0.445285	0.0101528	197.667	279.333	5.36909	7.67045	4
DUSP1	0.452182	0.0010517	1201.83	1885.83	19.0803	24.6118	1
RASL10A	0.452939	0.00946471	1467.83	1911	52.0482	65.6032	1
PTHLH	0.457327	0.00821626	163.443	224.002	2.01719	2.59242	1
RPRML	0.46418	0.00497512	642	840.833	84.4399	108.199	1
CHRM4	0.464617	0.00015811	724.491	959.992	7.09833	9.10633	1
NUF2	0.466415	0.0186105	69.8333	92.3333	1.49702	2.22582	4
BHLHE40	0.468136	0.00421783	2973	4094.5	19.006	24.6864	1
CTXN2	0.469125	0.0142371	85.8333	120.333	2.1299	2.80872	1
BAIAP2L2	0.469277	0.000566222	383.5	512.833	5.54885	7.11301	1
CCK	0.472714	0.000265483	9160	12210.5	483.615	624.057	1
RTN4RL2	0.473679	0.00215631	1311.33	1758.58	10.25	13.3045	1
7SK/ENSSSCG:19556	0.474258	0.00875474	181.21	246.993	30.2729	39.4397	1
SOX11	0.475644	0.00150113	170.667	234.833	4.34279	5.73849	1
ENSSSCG00000026816	0.478536	0.0159536	104.5	138.333	1.94456	2.51888	1
NAB2	0.483099	6.44793e-09	1444.68	1926.59	16.1701	21.1451	1
FAM89B	0.484545	0.00756284	569.319	749.314	6.13502	7.86293	1
CCDC184	0.485053	0.000159498	1096.67	1476.83	14.9465	19.536	1
ALKAL2	0.487525	0.0162807	165.016	219.92	2.78689	3.62095	1
TRIB1	0.491406	5.22694e-05	728.243	1035.99	3.95063	5.2306	1
ENSSSCG00000034184	0.51655	0.0122066	107	156.167	40.8775	60.2883	4
NPY	0.521722	0.0225593	1814.17	2481.33	101.19	133.878	1
DUSP4	0.53631	2.3941e-06	936.834	1372.84	6.19941	8.48801	1
FAM43B	0.537674	0.00794765	119.667	162.333	4.19561	5.75851	1
KRT27	0.542774	0.00405168	684.042	975.536	15.5972	21.7968	1
OPRK1	0.546123	0.022036	64.6667	92	1.57044	2.16003	1
KLF10	0.550927	0.00586904	1426	2107.17	18.6365	25.696	1
ENSSSCG00000039182	0.55106	0.00189262	554.167	794.667	29.8694	40.9459	1
PNOC	0.554576	0.00777695	735.981	1042.93	9.35861	12.7099	1
GRASP	0.557347	0.000142404	2381.46	3434.88	22.0143	30.3571	1
VGF	0.560678	6.48025e-05	2685.17	3753.83	45.189	62.6934	1
EGR3	0.562399	0.00249954	352	524.333	10.5183	15.9266	4
BDNF	0.565217	0.00922691	416	615.833	11.5154	16.4044	1
IER2	0.568816	8.72575e-05	165	243.667	9.14686	12.9435	1
ENSSSCG00000036379	0.574897	0.0169494	721.167	1090.83	4.61245	7.17817	4
C22orf39	0.582216	0.0138122	358.875	521.079	7.09183	10.8542	4
ENSSSCG00000039303	0.593328	0.00053438	75	113.333	26.4164	41.447	4
TRIM54	0.597876	0.0213815	101.99	147.5	1.60518	2.59281	4
EGR3	0.607966	0.00103301	475.833	712.167	13.7801	20.1672	1
ENSSSCG00000035037	0.628885	3.58742e-10	1334.54	2050.51	5.83213	8.42918	1
RBM24	0.638691	0.00615286	102.167	161.833	1.57586	2.50512	4
EPHB3	0.639458	3.24897e-08	1213.95	1848.72	9.96744	14.4828	1
SDF2L1	0.639802	0.000159709	232.333	353.833	9.09742	13.3489	1
PTGS2	0.648137	0.000743025	1067.86	1723.5	7.89758	11.7065	1
IFITM5	0.649777	0.00300599	381.352	584.71	13.3881	19.4226	1
IER5L	0.665252	0.000299223	231.333	346.5	6.2788	9.33158	1
C4orf48	0.675522	0.00488247	228.333	342.5	50.8462	74.1848	1
SPRY4	0.677955	0.000108605	777.656	1205.63	4.98959	7.48327	1
ENSSSCG00000034184	0.693674	0.0031809	129.333	211.333	49.6028	75.6789	1
ENSSSCG00000035013	0.725925	0.0201937	360.006	624.334	8.61002	12.7604	1
NKAIN4	0.737508	0.00236776	366.857	579.095	6.08737	9.45722	1
EPOP	0.739728	7.2951e-05	89.8333	141.667	2.55629	3.96341	1
EGR4	0.768255	1.10497e-07	721.539	1235.2	4.59971	7.38784	1
DUSP6	0.775005	1.07617e-09	1943.84	3327.88	15.4876	24.8638	1
CSRNP1	0.805431	2.07807e-07	400.005	704.178	3.55308	5.85316	1
PHLDA2	0.858615	0.00727551	36.7546	63.3356	1.88862	3.18487	1
FOS	0.864876	3.21261e-10	862.167	1586.83	11.2553	19.3452	1
ENSSSCG00000035617	0.883554	0.0155979	964.501	1733.67	11.8386	20.3333	1
EGR1	0.90429	1.27317e-09	3223.74	6021.57	34.2687	60.6046	1
GPR3	0.944108	8.51736e-07	201.667	382	3.13543	5.59412	1
NR4A3	0.964649	9.80067e-07	436.838	861.811	2.38659	4.36897	1
TNNI1	0.967147	0.000260494	67.4587	99.4707	1.13542	2.08438	1
SNORD38/ENSSSCG:33121	1.09676	0.0109287	8	15.3333	24.9639	52.1284	1
NR4A1	1.11491	1.90338e-11	2313.04	4861.31	25.75	52.4109	1
ENSSSCG00000032413	1.14007	0.000558483	217.041	450.8	4.83928	9.63618	1
EGR2	1.14031	1.67796e-05	187	424.5	2.16373	4.47899	1
DUSP5	1.26405	2.24867e-09	146.5	352.333	0.927152	2.08369	1
ENSSSCG00000037194	1.26769	0.00136157	6.16667	15.5	0.867788	2.23601	4
SNORD58/ENSSSCG:39220	1.30895	0.0208851	2.83333	6.5	9.70427	26.2096	4
U6/ENSSSCG:37715	1.45814	0.00931811	2.3617	6.66667	6.54338	17.1009	1
ENSSSCG00000037321	1.66767	0.0157045	1.66667	5.33333	5.26342	16.6558	1
SVBP	1.69325	0.00687759	2.1885	7.5	1.03244	3.78608	4
ARC	1.70354	2.30486e-13	2583.67	8383.67	24.516	74.9417	1
SNORD19	1.76539	0.0148057	1.16667	4.16667	3.68002	15.6975	4
SNORD74	1.79007	0.000181649	3	11	10.5209	38.6254	4
SNORA66	1.79329	0.00271356	1.83333	6.33333	3.12202	10.1019	1
ssc-mir-124a-1	1.8576	0.0203491	0.666667	2.83333	1.45555	7.09418	4
snoU105B	1.87276	0.0105222	1	3.83333	2.66081	13.963	4
ENSSSCG00000012570	1.97553	0.00411476	1.33336	4.00004	0.562717	2.06636	1
U6/ENSSSCG:40526	2.08094	0.00222462	0.666667	3.16667	1.61947	9.09739	4
ENSSSCG00000030659	2.20019	0.0110973	0.333333	2	0.958038	5.86682	1
GNAS-AS1_1	2.20085	0.000451475	1	5.33333	2.94625	12.6151	1
ENSSSCG00000034436	2.23694	0.00199578	10.2246	59.962	0.494097	2.70425	4
ENSSSCG00000040312	2.36769	0.0139111	0.192115	1.5152	0.487288	5.2776	4
SNORD105	2.61718	0.00913087	0.166667	1.66667	0.7188	6.11376	4
U6/ENSSSCG:33596	3.09422	0.0202216	0	0.833333	0	2.90345	4
ENSSSCG00000022650	3.14727	0.0105399	0	1	0	3.60698	4
ENSSSCG00000032572	3.59491	0.00498243	0	1.33333	0	2.66562	4
U6atac/ENSSSCG:19007	3.76407	0.00290604	0	1.66667	0	2.88078	4
U6/ENSSSCG:22747	3.79955	0.01271	0	1.33333	0	4.92802	4
ENSSSCG00000039124	4.25559	0.000714805	0	2	0	8.41684	4
ENSSSCG00000037993	6.03155	0.00441986	1.29562	68.821	0.268738	16.412	1
