# Supplementary material for: Environmentally enriched pigs have transcriptional profiles consistent with neuroprotective effects and reduced microglial activity
Source: Behav Brain Res. 2018 Sep 17;350:6–15. doi: 10.1016/j.bbr.2018.05.015 (PMC6002610; doi:10.1016/j.bbr.2018.05.015)
Supplement: Supplementary file 4 [file mmc4.xlsx]

## Sheet: DEG 1 vs 1_r-0.7_cluster lists
Name	Connections	Ensembl gene ID	Location (chr:start-end:strand)	Gene type	Description	GO term (molecular function)	GO term (biological process)	GO term (cellular component)	MCL_2.2_6	Description
ABCA1	433	ENSSSCG00000005423	1:246147515-246257380:-1	protein_coding	ATP-binding cassette, sub-family A (ABC1), member 1	receptor binding (GO:0005102) | nucleotide binding (GO:0000166) | phospholipid transporter activity (GO:0005548) | apolipoprotein A-I receptor activity (GO:0034188) | ATPase activity (GO:0016887) | ATPase binding (GO:0051117) | cholesterol transporter activity (GO:0017127) | small GTPase binding (GO:0031267) | syntaxin binding (GO:0019905) | transporter activity (GO:0005215) | anion transmembrane…	high-density lipoprotein particle assembly (GO:0034380) | cholesterol metabolic process (GO:0008203) | reverse cholesterol transport (GO:0043691) | interleukin-1 beta secretion (GO:0050702) | phospholipid efflux (GO:0033700) | response to laminar fluid shear stress (GO:0034616) | lipoprotein metabolic process (GO:0042157) | phagocytosis, engulfment (GO:0006911) | cellular response to retinoic aci…	endocytic vesicle (GO:0030139) | integral component of membrane (GO:0016021) | Golgi apparatus (GO:0005794) | phagocytic vesicle (GO:0045335) | plasma membrane (GO:0005886) | membrane (GO:0016020) | intracellular membrane-bounded organelle (GO:0043231) | external side of plasma membrane (GO:0009897) | membrane raft (GO:0045121) | perinuclear region of cytoplasm (GO:0048471) | integral component o…	Cluster01	Microglia and connective tissue
ABCA9	353	ENSSSCG00000017257	12:11295697-11359520:+1	protein_coding	ATP binding cassette subfamily A member 9	ATP binding (GO:0005524) | ATPase activity, coupled to transmembrane movement of substances (GO:0042626) | transporter activity (GO:0005215) | ATPase activity (GO:0016887) | nucleotide binding (GO:0000166)	transport (GO:0006810) | lipid transport (GO:0006869) | transmembrane transport (GO:0055085)	integral component of membrane (GO:0016021) | membrane (GO:0016020) | mitochondrion (GO:0005739) | intracellular membrane-bounded organelle (GO:0043231)	Cluster01
ABCC9	287	ENSSSCG00000000571	5:51536526-51673580:+1	protein_coding	ATP binding cassette subfamily C member 9	sulfonylurea receptor activity (GO:0008281) | ATP binding (GO:0005524) | ion channel binding (GO:0044325) | ATPase activity, coupled to transmembrane movement of substances (GO:0042626) | potassium channel activity (GO:0005267) | ATPase activity (GO:0016887) | nucleotide binding (GO:0000166)	potassium ion transmembrane transport (GO:0071805) | response to drug (GO:0042493) | signal transduction (GO:0007165) | transport (GO:0006810) | defense response to virus (GO:0051607) | potassium ion transport (GO:0006813) | transmembrane transport (GO:0055085)	integral component of membrane (GO:0016021) | ATP-sensitive potassium channel complex (GO:0008282) | voltage-gated potassium channel complex (GO:0008076) | sarcolemma (GO:0042383) | membrane (GO:0016020) | plasma membrane (GO:0005886) | sarcomere (GO:0030017)	Cluster01
ABLIM1	309	ENSSSCG00000010651	14:124760404-125108691:-1	protein_coding	actin binding LIM protein 1	actin binding (GO:0003779) | metal ion binding (GO:0046872)	cilium assembly (GO:0060271) | lamellipodium assembly (GO:0030032) | cytoskeleton organization (GO:0007010)	stress fiber (GO:0001725) | lamellipodium (GO:0030027)	Cluster01
ACKR3	180	ENSSSCG00000016322	15:136370530-136382552:+1	protein_coding	atypical chemokine receptor 3	chemokine binding (GO:0019956) | G-protein coupled receptor activity (GO:0004930) | scavenger receptor activity (GO:0005044) | C-X-C chemokine receptor activity (GO:0016494) | C-X-C chemokine binding (GO:0019958) | coreceptor activity (GO:0015026) | signal transducer activity (GO:0004871)	chemokine-mediated signaling pathway (GO:0070098) | receptor internalization (GO:0031623) | negative regulation of intrinsic apoptotic signaling pathway in response to DNA damage (GO:1902230) | positive regulation of ERK1 and ERK2 cascade (GO:0070374) | chemotaxis (GO:0006935) | G-protein coupled receptor signaling pathway (GO:0007186) | signal transduction (GO:0007165) | vasculogenesis (GO:00015…	endosome (GO:0005768) | integral component of membrane (GO:0016021) | cell surface (GO:0009986) | clathrin-coated pit (GO:0005905) | plasma membrane (GO:0005886) | membrane (GO:0016020) | intracellular membrane-bounded organelle (GO:0043231)	Cluster01
ADA2	312	ENSSSCG00000035218	5:69518632-69554758:-1	protein_coding	adenosine deaminase CECR1 precursor	adenosine deaminase activity (GO:0004000) | protein homodimerization activity (GO:0042803) | proteoglycan binding (GO:0043394) | adenosine receptor binding (GO:0031685) | zinc ion binding (GO:0008270)	adenosine catabolic process (GO:0006154)	extracellular space (GO:0005615)	Cluster01
ADAM9	279	ENSSSCG00000015808	15:47523211-47601466:-1	protein_coding	ADAM metallopeptidase domain 9	laminin binding (GO:0043236) | metal ion binding (GO:0046872) | SH3 domain binding (GO:0017124) | integrin binding (GO:0005178) | metalloendopeptidase activity (GO:0004222) | collagen binding (GO:0005518) | metallopeptidase activity (GO:0008237)	response to calcium ion (GO:0051592) | activation of MAPKK activity (GO:0000186) | positive regulation of protein secretion (GO:0050714) | cell-cell adhesion mediated by integrin (GO:0033631) | response to tumor necrosis factor (GO:0034612) | membrane protein ectodomain proteolysis (GO:0006509) | response to manganese ion (GO:0010042) | cell-matrix adhesion (GO:0007160) | cell adhesion (GO:000715…	integral component of membrane (GO:0016021) | focal adhesion (GO:0005925) | membrane (GO:0016020) | extracellular exosome (GO:0070062)	Cluster01
ADAMTS10	376	ENSSSCG00000026994	2:70732530-70751869:+1	protein_coding	A disintegrin and metalloproteinase with thrombospondin motifs 10 precursor	metal ion binding (GO:0046872) | metalloendopeptidase activity (GO:0004222) | peptidase activity (GO:0008233) | metallopeptidase activity (GO:0008237) | zinc ion binding (GO:0008270)	proteolysis (GO:0006508)	unknown	Cluster01
ADAT1	283	ENSSSCG00000002706	6:12076383-12107992:+1	protein_coding	adenosine deaminase, tRNA specific 1	adenosine deaminase activity (GO:0004000) | RNA binding (GO:0003723) | tRNA-specific adenosine deaminase activity (GO:0008251)	tRNA processing (GO:0008033) | RNA processing (GO:0006396)	unknown	Cluster01
ADCY4	370	ENSSSCG00000001988	7:74956245-74974201:+1	protein_coding	adenylate cyclase 4	phosphorus-oxygen lyase activity (GO:0016849) | guanylate cyclase activity (GO:0004383) | lyase activity (GO:0016829) | nucleotide binding (GO:0000166)	cGMP biosynthetic process (GO:0006182) | adenylate cyclase-modulating G-protein coupled receptor signaling pathway (GO:0007188) | cAMP biosynthetic process (GO:0006171) | signal transduction (GO:0007165) | cyclic nucleotide biosynthetic process (GO:0009190) | intracellular signal transduction (GO:0035556)	intracellular (GO:0005622) | integral component of membrane (GO:0016021) | dendrite (GO:0030425) | cytoplasm (GO:0005737) | plasma membrane (GO:0005886) | membrane (GO:0016020) | guanylate cyclase complex, soluble (GO:0008074)	Cluster01
ADCY7	205	ENSSSCG00000039408	6:34521504-34586381:-1	protein_coding	adenylate cyclase 7	phosphorus-oxygen lyase activity (GO:0016849) | guanylate cyclase activity (GO:0004383) | lyase activity (GO:0016829) | nucleotide binding (GO:0000166) | adenylate cyclase activity (GO:0004016)	cGMP biosynthetic process (GO:0006182) | cAMP biosynthetic process (GO:0006171) | signal transduction (GO:0007165) | cyclic nucleotide biosynthetic process (GO:0009190) | positive regulation of cAMP biosynthetic process (GO:0030819) | intracellular signal transduction (GO:0035556) | cellular response to ethanol (GO:0071361)	integral component of membrane (GO:0016021) | plasma membrane (GO:0005886) | membrane (GO:0016020) | guanylate cyclase complex, soluble (GO:0008074)	Cluster01
ADGRA2	397	ENSSSCG00000015825	15:48574571-48610619:-1	protein_coding	adhesion G protein-coupled receptor A2	G-protein coupled receptor activity (GO:0004930) | transmembrane signaling receptor activity (GO:0004888) | signal transducer activity (GO:0004871)	negative regulation of vascular endothelial growth factor signaling pathway (GO:1900747) | sprouting angiogenesis (GO:0002040) | positive regulation of endothelial cell migration (GO:0010595) | regulation of angiogenesis (GO:0045765) | cell surface receptor signaling pathway (GO:0007166) | endothelial cell migration (GO:0043542) | G-protein coupled receptor signaling pathway (GO:0007186) | regula…	integral component of membrane (GO:0016021) | cell surface (GO:0009986) | membrane (GO:0016020)	Cluster01
ADGRL4	384	ENSSSCG00000003762	6:134362483-134465839:+1	protein_coding	adhesion G protein-coupled receptor L4	G-protein coupled receptor activity (GO:0004930) | calcium ion binding (GO:0005509) | transmembrane signaling receptor activity (GO:0004888)	cell surface receptor signaling pathway (GO:0007166) | G-protein coupled receptor signaling pathway (GO:0007186)	integral component of membrane (GO:0016021) | membrane (GO:0016020)	Cluster01
AFF1	430	ENSSSCG00000023593	8:131728873-131912683:-1	protein_coding	AF4/FMR2 family member 1	unknown	unknown	transcription elongation factor complex (GO:0008023)	Cluster01
AGTRAP	404	ENSSSCG00000022401	6:71825356-71836942:+1	protein_coding	angiotensin II receptor associated protein	angiotensin type II receptor activity (GO:0004945)	angiotensin-activated signaling pathway (GO:0038166) | regulation of blood pressure (GO:0008217)	integral component of membrane (GO:0016021) | cell cortex (GO:0005938) | cytosol (GO:0005829) | plasma membrane (GO:0005886) | membrane (GO:0016020) | nucleoplasm (GO:0005654) | intracellular membrane-bounded organelle (GO:0043231)	Cluster01
ALS2CL	306	ENSSSCG00000021997	13:29596700-29618919:-1	protein_coding	ALS2 C-terminal like	Rho guanyl-nucleotide exchange factor activity (GO:0005089) | identical protein binding (GO:0042802)	regulation of Rho protein signal transduction (GO:0035023) | positive regulation of GTPase activity (GO:0043547) | endosome organization (GO:0007032)	unknown	Cluster01
ANG	335	ENSSSCG00000031538	7:78248732-78262420:-1	protein_coding	angiogenin precursor	actin binding (GO:0003779) | protein homodimerization activity (GO:0042803) | receptor binding (GO:0005102) | heparin binding (GO:0008201) | peptide binding (GO:0042277) | copper ion binding (GO:0005507) | ribonuclease activity (GO:0004540)	activation of phospholipase A2 activity (GO:0032431) | cell migration (GO:0016477) | positive regulation of endothelial cell proliferation (GO:0001938) | negative regulation of smooth muscle cell proliferation (GO:0048662) | activation of phospholipase C activity (GO:0007202) | positive regulation of protein secretion (GO:0050714) | response to hypoxia (GO:0001666) | activation of protein kinase …	angiogenin-PRI complex (GO:0032311) | basal lamina (GO:0005605) | extracellular space (GO:0005615) | nucleus (GO:0005634) | extracellular exosome (GO:0070062)	Cluster01
ANGPTL2	228	ENSSSCG00000005608	1:267639638-267672923:-1	protein_coding	angiopoietin-related protein 2 precursor	unknown	unknown	extracellular space (GO:0005615) | extracellular exosome (GO:0070062)	Cluster01
ANKRD6	402	ENSSSCG00000004322	1:57437811-57645955:+1	protein_coding	ankyrin repeat domain 6	unknown	positive regulation of JNK cascade (GO:0046330) | negative regulation of canonical Wnt signaling pathway (GO:0090090) | positive regulation of Wnt signaling pathway, planar cell polarity pathway (GO:2000096)	nucleus (GO:0005634) | cytoplasm (GO:0005737) | intracellular membrane-bounded organelle (GO:0043231)	Cluster01
ANO6	421	ENSSSCG00000000804	5:76238923-76334021:+1	protein_coding	anoctamin 6	voltage-gated ion channel activity (GO:0005244) | intracellular calcium activated chloride channel activity (GO:0005229) | protein homodimerization activity (GO:0042803) | phospholipid scramblase activity (GO:0017128) | voltage-gated chloride channel activity (GO:0005247) | protein dimerization activity (GO:0046983) | calcium activated cation channel activity (GO:0005227)	positive regulation of endothelial cell apoptotic process (GO:2000353) | calcium activated phosphatidylserine scrambling (GO:0061589) | positive regulation of phagocytosis, engulfment (GO:0060100) | blood coagulation (GO:0007596) | regulation of anion transmembrane transport (GO:1903959) | phospholipid scrambling (GO:0017121) | chloride transmembrane transport (GO:1902476) | calcium activated pho…	integral component of membrane (GO:0016021) | cell surface (GO:0009986) | plasma membrane (GO:0005886) | membrane (GO:0016020) | extracellular exosome (GO:0070062) | intracellular (GO:0005622) | chloride channel complex (GO:0034707) | cytosol (GO:0005829)	Cluster01
ANTXR1	388	ENSSSCG00000008340	3:73157747-73398740:-1	protein_coding	anthrax toxin receptor 1	transmembrane signaling receptor activity (GO:0004888) | receptor activity (GO:0004872) | actin filament binding (GO:0051015) | collagen binding (GO:0005518)	reproductive process (GO:0022414) | negative regulation of extracellular matrix assembly (GO:1901202) | actin cytoskeleton reorganization (GO:0031532) | signal transduction (GO:0007165) | substrate adhesion-dependent cell spreading (GO:0034446) | blood vessel development (GO:0001568) | positive regulation of metallopeptidase activity (GO:1905050)	filopodium membrane (GO:0031527) | integral component of membrane (GO:0016021) | lamellipodium membrane (GO:0031258) | external side of plasma membrane (GO:0009897) | cell surface (GO:0009986) | membrane (GO:0016020) | extracellular exosome (GO:0070062)	Cluster01
ANXA1	437	ENSSSCG00000005267	1:226413516-226431961:+1	protein_coding	annexin A1	structural molecule activity (GO:0005198) | calcium ion binding (GO:0005509) | phospholipase A2 inhibitor activity (GO:0019834) | calcium-dependent protein binding (GO:0048306) | phospholipase inhibitor activity (GO:0004859) | cadherin binding involved in cell-cell adhesion (GO:0098641) | protein binding, bridging (GO:0030674) | calcium-dependent phospholipid binding (GO:0005544)	inflammatory response (GO:0006954) | actin cytoskeleton reorganization (GO:0031532) | peptide cross-linking (GO:0018149) | regulation of hormone secretion (GO:0046883) | cellular response to glucocorticoid stimulus (GO:0071385) | positive regulation of T-helper 1 cell differentiation (GO:0045627) | phagocytosis (GO:0006909) | regulation of leukocyte migration (GO:0002685) | neutrophil homeostasis…	lateral plasma membrane (GO:0016328) | cell-cell adherens junction (GO:0005913) | extracellular space (GO:0005615) | cell surface (GO:0009986) | plasma membrane (GO:0005886) | extracellular exosome (GO:0070062) | cornified envelope (GO:0001533) | endosome (GO:0005768) | sarcolemma (GO:0042383) | nucleus (GO:0005634) | cytosol (GO:0005829) | cytoplasm (GO:0005737) | nucleoplasm (GO:0005654) | vesi…	Cluster01
ANXA4	370	ENSSSCG00000008336	3:72620712-72694552:-1	protein_coding	annexin A4	identical protein binding (GO:0042802) | calcium ion binding (GO:0005509) | NF-kappaB binding (GO:0051059) | calcium-dependent protein binding (GO:0048306) | calcium-dependent phospholipid binding (GO:0005544)	negative regulation of interleukin-8 secretion (GO:2000483) | epithelial cell differentiation (GO:0030855) | Notch signaling pathway (GO:0007219) | regulation of transcription from RNA polymerase II promoter (GO:0006357) | negative regulation of NF-kappaB transcription factor activity (GO:0032088)	nucleus (GO:0005634) | vesicle membrane (GO:0012506) | cytoplasm (GO:0005737) | cell surface (GO:0009986) | plasma membrane (GO:0005886) | perinuclear region of cytoplasm (GO:0048471) | nuclear membrane (GO:0031965) | extracellular exosome (GO:0070062)	Cluster01
ANXA5	272	ENSSSCG00000009097	8:102387828-102421352:+1	protein_coding	annexin A5	calcium ion binding (GO:0005509) | calcium-dependent phospholipid binding (GO:0005544)	negative regulation of coagulation (GO:0050819) | response to organic substance (GO:0010033)	intracellular (GO:0005622) | endothelial microparticle (GO:0072563) | external side of plasma membrane (GO:0009897) | focal adhesion (GO:0005925) | membrane (GO:0016020) | extracellular exosome (GO:0070062)	Cluster01
APOA1	124	ENSSSCG00000030921	9:44214596-44218978:-1	protein_coding	apolipoprotein A-I preproprotein	apolipoprotein A-I receptor binding (GO:0034191) | high-density lipoprotein particle binding (GO:0008035) | apolipoprotein receptor binding (GO:0034190) | lipoprotein particle binding (GO:0071813) | chemorepellent activity (GO:0045499) | phosphatidylcholine binding (GO:0031210) | lipid transporter activity (GO:0005319) | identical protein binding (GO:0042802) | lipid binding (GO:0008289) | phosph…	high-density lipoprotein particle assembly (GO:0034380) | negative chemotaxis (GO:0050919) | reverse cholesterol transport (GO:0043691) | endothelial cell proliferation (GO:0001935) | integrin-mediated signaling pathway (GO:0007229) | high-density lipoprotein particle remodeling (GO:0034375) | vitamin transport (GO:0051180) | positive regulation of Rho protein signal transduction (GO:0035025) | l…	endocytic vesicle (GO:0030139) | chylomicron (GO:0042627) | extracellular space (GO:0005615) | extracellular vesicle (GO:1903561) | high-density lipoprotein particle (GO:0034364) | extracellular exosome (GO:0070062) | extracellular region (GO:0005576) | blood microparticle (GO:0072562) | spherical high-density lipoprotein particle (GO:0034366) | cytoplasmic vesicle (GO:0031410) | very-low-density…	Cluster01
ARAP1	312	ENSSSCG00000014817	9:7233911-7278248:-1	protein_coding	ArfGAP with RhoGAP domain, ankyrin repeat and PH domain 1	GTPase activator activity (GO:0005096) | phosphatidylinositol-3,4,5-trisphosphate binding (GO:0005547)	positive regulation of filopodium assembly (GO:0051491) | negative regulation of stress fiber assembly (GO:0051497) | regulation of cell shape (GO:0008360) | signal transduction (GO:0007165) | positive regulation of GTPase activity (GO:0043547) | regulation of cellular component movement (GO:0051270)	Golgi apparatus (GO:0005794) | cytosol (GO:0005829) | plasma membrane (GO:0005886) | nucleoplasm (GO:0005654) | intracellular membrane-bounded organelle (GO:0043231)	Cluster01
ARAP3	385	ENSSSCG00000014391	2:143304075-143325905:-1	protein_coding	ArfGAP with RhoGAP domain, ankyrin repeat and PH domain 3	GTPase activator activity (GO:0005096) | phosphatidylinositol-3,4,5-trisphosphate binding (GO:0005547) | phosphatidylinositol-3,4-bisphosphate binding (GO:0043325)	negative regulation of Rho protein signal transduction (GO:0035024) | regulation of cell shape (GO:0008360) | signal transduction (GO:0007165) | positive regulation of GTPase activity (GO:0043547) | negative regulation of Rac protein signal transduction (GO:0035021) | negative regulation of cell migration (GO:0030336)	lamellipodium (GO:0030027) | cytoplasm (GO:0005737) | ruffle (GO:0001726)	Cluster01
ARHGAP27	285	ENSSSCG00000017328	12:18037007-18069994:+1	protein_coding	Rho GTPase activating protein 27	GTPase activator activity (GO:0005096)	signal transduction (GO:0007165) | positive regulation of GTPase activity (GO:0043547)	nucleus (GO:0005634) | cytosol (GO:0005829) | nucleoplasm (GO:0005654)	Cluster01
ARHGAP42	362	ENSSSCG00000014976	9:31721350-31997616:+1	protein_coding	Rho GTPase activating protein 42	GTPase activator activity (GO:0005096)	negative regulation of Rho protein signal transduction (GO:0035024) | negative regulation of vascular smooth muscle contraction (GO:1904694) | signal transduction (GO:0007165) | negative regulation of systemic arterial blood pressure (GO:0003085) | activation of GTPase activity (GO:0090630)	unknown	Cluster01
ARHGAP45	387	ENSSSCG00000027565	2:77342155-77355724:-1	protein_coding	Rho GTPase activating protein 45	GTPase activator activity (GO:0005096) | metal ion binding (GO:0046872)	signal transduction (GO:0007165) | positive regulation of GTPase activity (GO:0043547) | intracellular signal transduction (GO:0035556)	intracellular (GO:0005622) | membrane (GO:0016020)	Cluster01
ARHGEF40	312	ENSSSCG00000023857	7:78044687-78064864:-1	protein_coding	Rho guanine nucleotide exchange factor 40	Rho guanyl-nucleotide exchange factor activity (GO:0005089)	regulation of Rho protein signal transduction (GO:0035023) | positive regulation of GTPase activity (GO:0043547)	unknown	Cluster01
ARNT	362	ENSSSCG00000006646	4:98333459-98404961:+1	protein_coding	Sus scrofa aryl hydrocarbon receptor nuclear translocator (ARNT), mRNA.	enhancer binding (GO:0035326) | aryl hydrocarbon receptor binding (GO:0017162) | transcription factor binding (GO:0008134) | aryl hydrocarbon receptor activity (GO:0004874) | transcription factor activity, transcription factor binding (GO:0000989) | sequence-specific DNA binding (GO:0043565) | transcription coactivator activity (GO:0003713) | transcription factor activity, RNA polymerase II dista…	cell differentiation (GO:0030154) | regulation of transcription, DNA-templated (GO:0006355) | regulation of transcription from RNA polymerase II promoter in response to oxidative stress (GO:0043619) | positive regulation of protein sumoylation (GO:0033235) | positive regulation of transcription from RNA polymerase II promoter (GO:0045944) | response to hypoxia (GO:0001666) | positive regulation o…	nuclear body (GO:0016604) | transcription factor complex (GO:0005667) | nucleus (GO:0005634) | RNA polymerase II transcription factor complex (GO:0090575) | cytoplasm (GO:0005737)	Cluster01
ARSD	241	ENSSSCG00000020871	X:107994-125958:-1	protein_coding	arylsulfatase D	sulfuric ester hydrolase activity (GO:0008484) | catalytic activity (GO:0003824)	metabolic process (GO:0008152)	extracellular exosome (GO:0070062)	Cluster01
ATP10A	344	ENSSSCG00000004830	1:141494692-141668744:+1	protein_coding	ATPase phospholipid transporting 10A (putative)	ATP binding (GO:0005524) | phospholipid-translocating ATPase activity (GO:0004012) | hydrolase activity (GO:0016787) | magnesium ion binding (GO:0000287) | nucleotide binding (GO:0000166)	phospholipid transport (GO:0015914) | phospholipid translocation (GO:0045332)	integral component of membrane (GO:0016021) | endoplasmic reticulum (GO:0005783) | plasma membrane (GO:0005886) | membrane (GO:0016020)	Cluster01
AXL	355	ENSSSCG00000038806	6:49245802-49277917:+1	protein_coding	Sus scrofa AXL receptor tyrosine kinase (AXL), mRNA.	phosphatidylserine binding (GO:0001786) | protein heterodimerization activity (GO:0046982)	positive regulation of cytokine-mediated signaling pathway (GO:0001961) | inflammatory response (GO:0006954) | protein kinase B signaling (GO:0043491) | forebrain cell migration (GO:0021885) | cellular response to extracellular stimulus (GO:0031668) | dendritic cell differentiation (GO:0097028) | negative regulation of lymphocyte activation (GO:0051250) | vagina development (GO:0060068) | negativ…	extracellular space (GO:0005615) | host cell surface (GO:0044228) | cell surface (GO:0009986) | extracellular exosome (GO:0070062)	Cluster01
B4GALT1	427	ENSSSCG00000035454	10:33317103-33381282:+1	protein_coding	beta-1,4-galactosyltransferase 1	galactosyltransferase activity (GO:0008378) | cytoskeletal protein binding (GO:0008092) | N-acetyllactosamine synthase activity (GO:0003945) | transferase activity, transferring glycosyl groups (GO:0016757) | lactose synthase activity (GO:0004461) | beta-N-acetylglucosaminylglycopeptide beta-1,4-galactosyltransferase activity (GO:0003831) | manganese ion binding (GO:0030145) | UDP-galactosyltrans…	glycoprotein biosynthetic process (GO:0009101) | positive regulation of apoptotic process involved in mammary gland involution (GO:0060058) | epithelial cell development (GO:0002064) | regulation of acrosome reaction (GO:0060046) | wound healing (GO:0042060) | negative regulation of cell proliferation (GO:0008285) | binding of sperm to zona pellucida (GO:0007339) | mammary gland development (GO:0…	integral component of membrane (GO:0016021) | brush border membrane (GO:0031526) | basolateral plasma membrane (GO:0016323) | Golgi apparatus (GO:0005794) | extracellular space (GO:0005615) | cell surface (GO:0009986) | Golgi trans cisterna (GO:0000138) | plasma membrane (GO:0005886) | membrane (GO:0016020) | extracellular exosome (GO:0070062) | external side of plasma membrane (GO:0009897) | des…	Cluster01
BAZ2B	260	ENSSSCG00000015882	15:66255010-66681077:-1	protein_coding	bromodomain adjacent to zinc finger domain 2B	metal ion binding (GO:0046872) | DNA binding (GO:0003677)	unknown	nucleus (GO:0005634)	Cluster01
BBS7	310	ENSSSCG00000009093	8:102213138-102266309:+1	protein_coding	Bardet-Biedl syndrome 7	protein kinase binding (GO:0019901) | RNA polymerase II repressing transcription factor binding (GO:0001103)	positive regulation of proteasomal ubiquitin-dependent protein catabolic process (GO:0032436) | protein localization (GO:0008104) | brain development (GO:0007420) | non-motile cilium assembly (GO:1905515) | protein transport (GO:0015031) | regulation of cyclin-dependent protein serine/threonine kinase activity (GO:0000079) | smoothened signaling pathway (GO:0007224) | palate development (GO:00600…	centrosome (GO:0005813) | cell projection (GO:0042995) | cytoskeleton (GO:0005856) | axoneme (GO:0005930) | membrane (GO:0016020) | ciliary basal body (GO:0036064) | photoreceptor outer segment (GO:0001750) | nucleus (GO:0005634) | BBSome (GO:0034464) | cytoplasm (GO:0005737) | cilium (GO:0005929)	Cluster01
BIN2	264	ENSSSCG00000000223	AEMK02000258.1:93259-133289:+1	protein_coding	bridging integrator 2	unknown	unknown	cytoplasm (GO:0005737)	Cluster01
BLNK	326	ENSSSCG00000010504	14:107630116-107715426:-1	protein_coding	B-cell linker	SH3/SH2 adaptor activity (GO:0005070) | transmembrane receptor protein tyrosine kinase adaptor activity (GO:0005068)	immune response (GO:0006955) | transmembrane receptor protein tyrosine kinase signaling pathway (GO:0007169) | intracellular signal transduction (GO:0035556) | positive regulation of signal transduction (GO:0009967)	cytoplasm (GO:0005737)	Cluster01
BMP4	194	ENSSSCG00000005045	1:183413653-183422839:-1	protein_coding	bone morphogenetic protein 4 precursor	transforming growth factor beta receptor binding (GO:0005160) | growth factor activity (GO:0008083) | BMP receptor binding (GO:0070700) | cytokine activity (GO:0005125) | heparin binding (GO:0008201) | co-receptor binding (GO:0039706) | chemoattractant activity (GO:0042056)	epithelial cell proliferation involved in lung morphogenesis (GO:0060502) | mesonephros development (GO:0001823) | embryonic digit morphogenesis (GO:0042733) | positive regulation of smooth muscle cell proliferation (GO:0048661) | metanephric collecting duct development (GO:0072205) | BMP signaling pathway involved in heart induction (GO:0003130) | positive regulation of cardiac neural crest cell…	extracellular space (GO:0005615) | extracellular region (GO:0005576)	Cluster01
BMP5	243	ENSSSCG00000001478	7:25344729-25469988:+1	protein_coding	bone morphogenetic protein 5	transforming growth factor beta receptor binding (GO:0005160) | BMP receptor binding (GO:0070700) | growth factor activity (GO:0008083) | cytokine activity (GO:0005125)	pericardium morphogenesis (GO:0003344) | male genitalia development (GO:0030539) | BMP signaling pathway (GO:0030509) | negative regulation of aldosterone biosynthetic process (GO:0032348) | regulation of MAPK cascade (GO:0043408) | positive regulation of epithelial cell proliferation (GO:0050679) | positive regulation of dendrite development (GO:1900006) | positive regulation of transcription fr…	extracellular space (GO:0005615) | extracellular region (GO:0005576)	Cluster01
BMP7	293	ENSSSCG00000007501	17:57584952-57676359:-1	protein_coding	Sus scrofa bone morphogenetic protein 7 (BMP7), mRNA.	BMP receptor binding (GO:0070700) | transforming growth factor beta receptor binding (GO:0005160) | growth factor activity (GO:0008083) | cytokine activity (GO:0005125)	negative regulation of neuron differentiation (GO:0045665) | kidney development (GO:0001822) | salivary gland morphogenesis (GO:0007435) | mesonephros development (GO:0001823) | positive regulation of neuron differentiation (GO:0045666) | monocyte aggregation (GO:0070487) | epithelial cell differentiation (GO:0030855) | animal organ morphogenesis (GO:0009887) | positive regulation of cardiac neur…	extracellular space (GO:0005615) | extracellular region (GO:0005576)	Cluster01
BST1	379	ENSSSCG00000028359	8:11011572-11030303:+1	protein_coding	bone marrow stromal cell antigen 1	cyclic ADP-ribose hydrolase (GO:0061812) | phosphorus-oxygen lyase activity (GO:0016849) | NAD+ nucleosidase activity (GO:0003953) | ADP-ribosyl cyclase activity (GO:0061811)	regulation of peptidyl-tyrosine phosphorylation (GO:0050730) | regulation of neutrophil chemotaxis (GO:0090022) | regulation of inflammatory response (GO:0050727) | regulation of cell-matrix adhesion (GO:0001952) | regulation of calcium-mediated signaling (GO:0050848) | positive regulation of cell proliferation (GO:0008284) | positive regulation of B cell proliferation (GO:0030890) | regulation o…	extrinsic component of membrane (GO:0019898) | integrin complex (GO:0008305) | plasma membrane (GO:0005886) | extracellular exosome (GO:0070062) | uropod (GO:0001931)	Cluster01
BTK	307	ENSSSCG00000026742	X:82981207-83014583:-1	protein_coding	Bruton agammaglobulinemia tyrosine kinase	non-membrane spanning protein tyrosine kinase activity (GO:0004715) | phosphatidylinositol-3,4,5-trisphosphate binding (GO:0005547) | receptor binding (GO:0005102) | kinase activity (GO:0016301) | nucleotide binding (GO:0000166) | identical protein binding (GO:0042802) | ATP binding (GO:0005524) | transferase activity (GO:0016740) | protein tyrosine kinase activity (GO:0004713) | protein kinase a…	regulation of cell proliferation (GO:0042127) | I-kappaB kinase/NF-kappaB signaling (GO:0007249) | peptidyl-tyrosine autophosphorylation (GO:0038083) | cell differentiation (GO:0030154) | cellular response to interleukin-7 (GO:0098761) | cell maturation (GO:0048469) | negative regulation of cytokine production (GO:0001818) | negative regulation of B cell proliferation (GO:0030889) | peptidyl-tyro…	nucleus (GO:0005634) | cytoplasmic vesicle (GO:0031410) | cytosol (GO:0005829) | membrane raft (GO:0045121) | cytoplasm (GO:0005737) | plasma membrane (GO:0005886) | extrinsic component of cytoplasmic side of plasma membrane (GO:0031234)	Cluster01
C10orf128	126	ENSSSCG00000036822	14:89771290-89803681:-1	protein_coding	chromosome 10 open reading frame 128	unknown	unknown	unknown	Cluster01
C1QA	270	ENSSSCG00000003524	6:80586183-80591269:+1	protein_coding	complement C1q subcomponent subunit A precursor	unknown	complement activation, classical pathway (GO:0006958)	extracellular space (GO:0005615) | collagen trimer (GO:0005581) | extracellular exosome (GO:0070062) | extracellular region (GO:0005576)	Cluster01
C1QB	361	ENSSSCG00000033512	6:80601303-80608011:+1	protein_coding	complement C1q subcomponent subunit B precursor	protein homodimerization activity (GO:0042803)	inner ear development (GO:0048839)	blood microparticle (GO:0072562) | extracellular space (GO:0005615) | collagen trimer (GO:0005581) | extracellular exosome (GO:0070062) | extracellular region (GO:0005576)	Cluster01
C1QC	315	ENSSSCG00000038706	6:80592198-80599440:+1	protein_coding	complement C1q subcomponent subunit C precursor	unknown	negative regulation of macrophage differentiation (GO:0045650) | negative regulation of granulocyte differentiation (GO:0030853)	blood microparticle (GO:0072562) | extracellular space (GO:0005615) | collagen trimer (GO:0005581) | extracellular exosome (GO:0070062) | extracellular region (GO:0005576)	Cluster01
C2orf68	354	ENSSSCG00000028287	3:59156682-59163173:+1	protein_coding	chromosome 2 open reading frame 68	unknown	unknown	unknown	Cluster01
C3	314	ENSSSCG00000013551	2:72431163-72471564:+1	protein_coding	Sus scrofa complement C3 (C3), mRNA.	C5L2 anaphylatoxin chemotactic receptor binding (GO:0031715) | endopeptidase inhibitor activity (GO:0004866)	positive regulation of angiogenesis (GO:0045766) | complement activation (GO:0006956) | positive regulation of protein phosphorylation (GO:0001934) | amyloid-beta clearance (GO:0097242) | regulation of triglyceride biosynthetic process (GO:0010866) | positive regulation of phagocytosis (GO:0050766) | positive regulation of apoptotic cell clearance (GO:2000427) | phagocytosis, engulfment (GO:00069…	blood microparticle (GO:0072562) | protein complex (GO:0043234) | extracellular space (GO:0005615) | extracellular region (GO:0005576) | extracellular exosome (GO:0070062)	Cluster01
CALCR	274	ENSSSCG00000015320	9:73277785-73403466:-1	protein_coding	calcitonin receptor precursor	G-protein coupled receptor activity (GO:0004930) | calcitonin receptor activity (GO:0004948) | transmembrane signaling receptor activity (GO:0004888) | signal transducer activity (GO:0004871)	adenylate cyclase-activating G-protein coupled receptor signaling pathway (GO:0007189) | negative regulation of ossification (GO:0030279) | positive regulation of cytosolic calcium ion concentration (GO:0007204) | cell surface receptor signaling pathway (GO:0007166) | G-protein coupled receptor signaling pathway (GO:0007186) | signal transduction (GO:0007165) | osteoclast differentiation (GO:0030…	integral component of membrane (GO:0016021) | acrosomal vesicle (GO:0001669) | membrane (GO:0016020) | plasma membrane (GO:0005886) | cilium (GO:0005929)	Cluster01
CAPS	274	ENSSSCG00000013532	2:73123198-73124934:-1	protein_coding	Sus scrofa calcyphosine (CAPS), transcript variant 1, mRNA.	calcium ion binding (GO:0005509)	unknown	unknown	Cluster01
CARD9	202	ENSSSCG00000031715	AEMK02000682.1:1343056-1351438:+1	protein_coding	caspase recruitment domain family member 9	CARD domain binding (GO:0050700) | protein homodimerization activity (GO:0042803)	response to muramyl dipeptide (GO:0032495) | response to peptidoglycan (GO:0032494) | defense response to virus (GO:0051607) | positive regulation of innate immune response (GO:0045089) | positive regulation of tumor necrosis factor production (GO:0032760) | positive regulation of JNK cascade (GO:0046330) | defense response to Gram-positive bacterium (GO:0050830) | response to drug (GO:0042493) |…	cytoplasm (GO:0005737)	Cluster01
CASP8	407	ENSSSCG00000028157	15:104923429-104951747:+1	protein_coding	caspase-8	cysteine-type endopeptidase activity (GO:0004197) | death effector domain binding (GO:0035877) | cysteine-type endopeptidase activity involved in apoptotic signaling pathway (GO:0097199) | cysteine-type peptidase activity (GO:0008234) | hydrolase activity (GO:0016787) | cysteine-type endopeptidase activity involved in execution phase of apoptosis (GO:0097200) | identical protein binding (GO:00428…	activation of cysteine-type endopeptidase activity (GO:0097202) | proteolysis involved in cellular protein catabolic process (GO:0051603) | extrinsic apoptotic signaling pathway via death domain receptors (GO:0008625) | negative regulation of I-kappaB kinase/NF-kappaB signaling (GO:0043124) | macrophage differentiation (GO:0030225) | apoptotic signaling pathway (GO:0097190) | cellular response to…	ripoptosome (GO:0097342) | CD95 death-inducing signaling complex (GO:0031265) | death-inducing signaling complex (GO:0031264) | cytosol (GO:0005829) | cytoplasm (GO:0005737) | nucleoplasm (GO:0005654)	Cluster01
CASTOR1	427	ENSSSCG00000009998	14:47261911-47266734:-1	protein_coding	cytosolic arginine sensor for mTORC1 subunit 1	identical protein binding (GO:0042802) | arginine binding (GO:0034618)	cellular response to L-arginine (GO:1903577) | negative regulation of TORC1 signaling (GO:1904262) | regulation of TORC1 signaling (GO:1903432)	cytosol (GO:0005829) | GATOR2 complex (GO:0061700)	Cluster01
CAV1	396	ENSSSCG00000016634	18:29648118-29682467:-1	protein_coding	Sus scrofa caveolin 1 (CAV1), transcript variant 3, mRNA.	nitric-oxide synthase binding (GO:0050998) | peptidase activator activity (GO:0016504) | receptor binding (GO:0005102) | protein binding, bridging (GO:0030674) | enzyme binding (GO:0019899) | Rac GTPase binding (GO:0048365) | structural molecule activity (GO:0005198) | identical protein binding (GO:0042802) | protein complex scaffold (GO:0032947) | ion channel binding (GO:0044325) | protein kinas…	vasoconstriction (GO:0042310) | positive regulation of gap junction assembly (GO:1903598) | triglyceride metabolic process (GO:0006641) | negative regulation of transforming growth factor beta receptor signaling pathway (GO:0030512) | positive regulation of peptidyl-serine phosphorylation (GO:0033138) | negative regulation of pinocytosis (GO:0048550) | regulation of membrane repolarization during…	protein complex (GO:0043234) | acrosomal membrane (GO:0002080) | Golgi apparatus (GO:0005794) | plasma membrane (GO:0005886) | endoplasmic reticulum (GO:0005783) | intracellular (GO:0005622) | endosome (GO:0005768) | cell cortex (GO:0005938) | cytoplasmic vesicle (GO:0031410) | membrane raft (GO:0045121) | perinuclear region of cytoplasm (GO:0048471) | integral component of plasma membrane (GO:00…	Cluster01
CAVIN2	417	ENSSSCG00000026618	15:96474284-96490236:-1	protein_coding	caveolae associated protein 2	phosphatidylserine binding (GO:0001786) | protein kinase C binding (GO:0005080)	plasma membrane tubulation (GO:0097320)	cytosol (GO:0005829) | membrane raft (GO:0045121) | cytoplasm (GO:0005737) | caveola (GO:0005901)	Cluster01
CCNL1	387	ENSSSCG00000029352	13:96986286-97002467:-1	protein_coding	cyclin L1	protein kinase binding (GO:0019901) | cyclin-dependent protein serine/threonine kinase regulator activity (GO:0016538)	positive regulation of transcription from RNA polymerase II promoter (GO:0045944) | positive regulation of cyclin-dependent protein serine/threonine kinase activity (GO:0045737) | regulation of cyclin-dependent protein serine/threonine kinase activity (GO:0000079) | regulation of transcription, DNA-templated (GO:0006355) | positive regulation of phosphorylation of RNA polymerase II C-terminal dom…	nucleus (GO:0005634) | cyclin-dependent protein kinase holoenzyme complex (GO:0000307)	Cluster01
CCR5	290	ENSSSCG00000024344	13:29383303-29387881:+1	protein_coding	Sus scrofa chemokine (C-C motif) receptor 5 (CCR5), mRNA.	actin binding (GO:0003779) | C-C chemokine receptor activity (GO:0016493) | G-protein coupled receptor activity (GO:0004930) | C-C chemokine binding (GO:0019957) | chemokine (C-C motif) ligand 5 binding (GO:0071791) | chemokine receptor activity (GO:0004950) | signal transducer activity (GO:0004871)	inflammatory response (GO:0006954) | chemokine-mediated signaling pathway (GO:0070098) | calcium-mediated signaling (GO:0019722) | immune response (GO:0006955) | signaling (GO:0023052) | cellular response to lipopolysaccharide (GO:0071222) | calcium ion transport (GO:0006816) | chemotaxis (GO:0006935) | G-protein coupled receptor signaling pathway (GO:0007186) | signal transduction (GO:0007165) |…	endosome (GO:0005768) | integral component of membrane (GO:0016021) | external side of plasma membrane (GO:0009897) | cell surface (GO:0009986) | membrane (GO:0016020)	Cluster01
CD302	447	ENSSSCG00000036050	15:66697540-66732646:-1	protein_coding	CD302 antigen	carbohydrate binding (GO:0030246)	phagocytosis (GO:0006909)	integral component of membrane (GO:0016021) | cell projection (GO:0042995) | filopodium (GO:0030175) | cell cortex (GO:0005938) | cytoplasm (GO:0005737) | membrane (GO:0016020)	Cluster01
CD53	322	ENSSSCG00000006800	4:109303320-109336480:-1	protein_coding	CD53 molecule	unknown	cell surface receptor signaling pathway (GO:0007166) | positive regulation of myoblast fusion (GO:1901741)	integral component of membrane (GO:0016021) | immunological synapse (GO:0001772) | membrane (GO:0016020) | cell-cell junction (GO:0005911) | plasma membrane (GO:0005886) | integral component of plasma membrane (GO:0005887) | extracellular exosome (GO:0070062)	Cluster01
CD68	442	ENSSSCG00000017956	12:52874754-52877704:+1	protein_coding	macrosialin precursor	unknown	unknown	lysosomal membrane (GO:0005765) | integral component of membrane (GO:0016021) | membrane (GO:0016020) | lysosome (GO:0005764)	Cluster01
CD82	445	ENSSSCG00000029521	2:17751148-17807441:-1	protein_coding	CD82 antigen	unknown	cell surface receptor signaling pathway (GO:0007166)	integral component of membrane (GO:0016021) | membrane (GO:0016020) | extracellular exosome (GO:0070062) | integral component of plasma membrane (GO:0005887)	Cluster01
CDC25B	243	ENSSSCG00000007151	17:31910825-31921588:-1	protein_coding	M-phase inducer phosphatase 2	protein kinase binding (GO:0019901) | protein tyrosine phosphatase activity (GO:0004725)	positive regulation of mitotic cell cycle (GO:0045931) | female meiosis I (GO:0007144) | positive regulation of protein kinase activity (GO:0045860) | oocyte maturation (GO:0001556) | positive regulation of cytokinesis (GO:0032467) | cell division (GO:0051301) | protein phosphorylation (GO:0006468) | protein dephosphorylation (GO:0006470) | positive regulation of cell cycle G2/M phase transition …	centrosome (GO:0005813) | intracellular (GO:0005622) | nucleus (GO:0005634) | spindle pole (GO:0000922) | cytoplasm (GO:0005737)	Cluster01
CFLAR	420	ENSSSCG00000016101	15:104781528-104862664:+1	protein_coding	CASP8 and FADD-like apoptosis regulator	cysteine-type endopeptidase activity (GO:0004197) | enzyme activator activity (GO:0008047) | cysteine-type peptidase activity (GO:0008234) | protease binding (GO:0002020) | cysteine-type endopeptidase activity involved in execution phase of apoptosis (GO:0097200)	negative regulation of extrinsic apoptotic signaling pathway (GO:2001237) | apoptotic process (GO:0006915) | regulation of necroptotic process (GO:0060544) | negative regulation of extrinsic apoptotic signaling pathway via death domain receptors (GO:1902042) | proteolysis (GO:0006508) | regulation of apoptotic process (GO:0042981) | execution phase of apoptosis (GO:0097194) | positive regulation …	ripoptosome (GO:0097342) | death-inducing signaling complex (GO:0031264) | cytoplasm (GO:0005737)	Cluster01
CHST14	379	ENSSSCG00000004771	1:130845835-130846965:-1	protein_coding	carbohydrate sulfotransferase 14	transferase activity (GO:0016740) | N-acetylgalactosamine 4-O-sulfotransferase activity (GO:0001537) | sulfotransferase activity (GO:0008146)	carbohydrate metabolic process (GO:0005975) | dermatan sulfate proteoglycan metabolic process (GO:0050655) | carbohydrate biosynthetic process (GO:0016051)	Golgi membrane (GO:0000139) | integral component of membrane (GO:0016021) | Golgi apparatus (GO:0005794) | extracellular exosome (GO:0070062)	Cluster01
CLU	319	ENSSSCG00000009668	14:11335595-11378882:-1	protein_coding	Clusterin Clusterin beta chain Clusterin alpha chain	low-density lipoprotein particle receptor binding (GO:0050750) | protein binding (GO:0005515) | ubiquitin protein ligase binding (GO:0031625) | protein complex binding (GO:0032403) | misfolded protein binding (GO:0051787) | amyloid-beta binding (GO:0001540)	positive regulation of nitric oxide biosynthetic process (GO:0045429) | positive regulation of NF-kappaB transcription factor activity (GO:0051092) | positive regulation of proteasomal ubiquitin-dependent protein catabolic process (GO:0032436) | chaperone-mediated protein folding (GO:0061077) | positive regulation of receptor-mediated endocytosis (GO:0048260) | positive regulation of protein ubiq…	protein complex (GO:0043234) | mitochondrial membrane (GO:0031966) | cell periphery (GO:0071944) | extracellular space (GO:0005615) | cell surface (GO:0009986) | endoplasmic reticulum (GO:0005783) | intracellular membrane-bounded organelle (GO:0043231) | extracellular region (GO:0005576) | extracellular exosome (GO:0070062) | spherical high-density lipoprotein particle (GO:0034366) | blood microp…	Cluster01
COBLL1	372	ENSSSCG00000025598	15:71342165-71498401:-1	protein_coding	cordon-bleu WH2 repeat protein like 1	actin monomer binding (GO:0003785)	actin filament polymerization (GO:0030041) | actin filament network formation (GO:0051639)	unknown	Cluster01
COL11A1	240	ENSSSCG00000006857	4:115638098-115840706:+1	protein_coding	collagen type XI alpha 1 chain	extracellular matrix structural constituent (GO:0005201)	embryonic skeletal system morphogenesis (GO:0048704) | inner ear morphogenesis (GO:0042472) | visual perception (GO:0007601) | heart morphogenesis (GO:0003007) | cartilage development (GO:0051216) | sensory perception of sound (GO:0007605) | ventricular cardiac muscle tissue morphogenesis (GO:0055010) | collagen fibril organization (GO:0030199) | detection of mechanical stimulus involved in senso…	collagen type XI trimer (GO:0005592) | extracellular space (GO:0005615) | proteinaceous extracellular matrix (GO:0005578) | collagen trimer (GO:0005581)	Cluster01
COL14A1	426	ENSSSCG00000005997	4:18690198-19180122:-1	protein_coding	collagen type XIV alpha 1 chain	RNA binding (GO:0003723)	negative regulation of protein kinase activity (GO:0006469) | intracellular signal transduction (GO:0035556) | negative regulation of TOR signaling (GO:0032007)	intracellular (GO:0005622) | extracellular space (GO:0005615) | extracellular matrix (GO:0031012) | cytoplasm (GO:0005737) | extracellular exosome (GO:0070062)	Cluster01
COL15A1	208	ENSSSCG00000005380	1:240710270-240829204:+1	protein_coding	collagen type XV alpha 1 chain	structural molecule activity (GO:0005198)	cell adhesion (GO:0007155)	basement membrane (GO:0005604) | extracellular space (GO:0005615) | extracellular matrix (GO:0031012) | extracellular exosome (GO:0070062)	Cluster01
COL5A1	194	ENSSSCG00000005751	1:273956343-274082908:+1	protein_coding	Sus scrofa collagen, type V, alpha 1 (COL5A1), mRNA.	heparin binding (GO:0008201) | platelet-derived growth factor binding (GO:0048407) | proteoglycan binding (GO:0043394) | extracellular matrix structural constituent (GO:0005201)	collagen biosynthetic process (GO:0032964) | supramolecular fiber organization (GO:0097435) | cell migration (GO:0016477) | cell adhesion (GO:0007155) | eye morphogenesis (GO:0048592) | heart morphogenesis (GO:0003007) | regulation of cellular component organization (GO:0051128) | wound healing, spreading of epidermal cells (GO:0035313) | blood vessel development (GO:0001568) | negative regulatio…	basement membrane (GO:0005604) | extracellular space (GO:0005615) | extracellular matrix (GO:0031012) | proteinaceous extracellular matrix (GO:0005578) | collagen trimer (GO:0005581) | collagen type V trimer (GO:0005588) | extracellular exosome (GO:0070062)	Cluster01
COL5A2	482	ENSSSCG00000016035	15:93611549-93843645:-1	protein_coding	collagen alpha-2(V) chain precursor	extracellular matrix structural constituent (GO:0005201) | SMAD binding (GO:0046332)	eye morphogenesis (GO:0048592) | cellular response to amino acid stimulus (GO:0071230) | negative regulation of endodermal cell differentiation (GO:1903225) | skeletal system development (GO:0001501) | skin development (GO:0043588) | collagen fibril organization (GO:0030199)	extracellular space (GO:0005615) | extracellular matrix (GO:0031012) | collagen trimer (GO:0005581) | collagen type V trimer (GO:0005588)	Cluster01
CREB3L2	376	ENSSSCG00000016520	18:11533183-11666127:+1	protein_coding	cAMP responsive element binding protein 3 like 2	transcriptional activator activity, RNA polymerase II core promoter proximal region sequence-specific binding (GO:0001077) | cAMP response element binding (GO:0035497) | RNA polymerase II core promoter proximal region sequence-specific DNA binding (GO:0000978) | transcription factor activity, sequence-specific DNA binding (GO:0003700) | transcription regulatory region DNA binding (GO:0044212)	regulation of transcription, DNA-templated (GO:0006355) | cartilage development (GO:0051216) | response to endoplasmic reticulum stress (GO:0034976) | ER to Golgi vesicle-mediated transport (GO:0006888) | endoplasmic reticulum unfolded protein response (GO:0030968) | positive regulation of transcription from RNA polymerase II promoter (GO:0045944) | positive regulation of transcription, DNA-templ…	nucleus (GO:0005634) | endoplasmic reticulum (GO:0005783) | nucleoplasm (GO:0005654)	Cluster01
CREG1	410	ENSSSCG00000006308	4:83458421-83470091:+1	protein_coding	cellular repressor of E1A stimulated genes 1	cofactor binding (GO:0048037) | transcription factor binding (GO:0008134)	regulation of transcription, DNA-templated (GO:0006355)	transcription factor complex (GO:0005667) | extracellular space (GO:0005615) | extracellular exosome (GO:0070062)	Cluster01
CROT	402	ENSSSCG00000015391	9:93263609-93309034:-1	protein_coding	Sus scrofa carnitine O-octanoyltransferase (CROT), mRNA.	transferase activity (GO:0016740) | receptor binding (GO:0005102) | transferase activity, transferring acyl groups (GO:0016746) | carnitine O-octanoyltransferase activity (GO:0008458)	medium-chain fatty acid metabolic process (GO:0051791) | fatty acid beta-oxidation (GO:0006635) | fatty acid metabolic process (GO:0006631) | fatty acid transport (GO:0015908) | generation of precursor metabolites and energy (GO:0006091) | carnitine metabolic process (GO:0009437) | coenzyme A metabolic process (GO:0015936)	peroxisome (GO:0005777) | mitochondrion (GO:0005739) | intracellular membrane-bounded organelle (GO:0043231)	Cluster01
CRTAP	338	ENSSSCG00000039054	13:18994593-19039910:+1	protein_coding	cartilage associated protein	unknown	peptidyl-proline hydroxylation to 3-hydroxy-L-proline (GO:0018400) | protein stabilization (GO:0050821) | spermatogenesis (GO:0007283) | negative regulation of post-translational protein modification (GO:1901874)	extracellular space (GO:0005615) | endoplasmic reticulum (GO:0005783)	Cluster01
CSF1	400	ENSSSCG00000037449	4:110176300-110198663:-1	protein_coding	colony stimulating factor 1	growth factor activity (GO:0008083) | protein homodimerization activity (GO:0042803) | cytokine activity (GO:0005125) | macrophage colony-stimulating factor receptor binding (GO:0005157)	positive regulation of odontogenesis of dentin-containing tooth (GO:0042488) | positive regulation of Ras protein signal transduction (GO:0046579) | positive regulation of osteoclast differentiation (GO:0045672) | positive regulation of multicellular organism growth (GO:0040018) | positive regulation of cell proliferation (GO:0008284) | positive regulation of macrophage chemotaxis (GO:0010759) | …	extracellular space (GO:0005615) | plasma membrane (GO:0005886) | perinuclear region of cytoplasm (GO:0048471) | CSF1-CSF1R complex (GO:1990682) | extracellular exosome (GO:0070062)	Cluster01
CSF1R	327	ENSSSCG00000014441	2:151099084-151129407:-1	protein_coding	colony stimulating factor 1 receptor	kinase activity (GO:0016301) | nucleotide binding (GO:0000166) | ATP binding (GO:0005524) | transferase activity (GO:0016740) | protein tyrosine kinase activity (GO:0004713) | transmembrane receptor protein tyrosine kinase activity (GO:0004714) | protein homodimerization activity (GO:0042803) | protein kinase activity (GO:0004672) | cytokine binding (GO:0019955) | protein phosphatase binding (GO:…	positive regulation of ERK1 and ERK2 cascade (GO:0070374) | peptidyl-tyrosine phosphorylation (GO:0018108) | positive regulation of cell motility (GO:2000147) | axon guidance (GO:0007411) | osteoclast differentiation (GO:0030316) | ruffle organization (GO:0031529) | forebrain neuron differentiation (GO:0021879) | negative regulation of apoptotic process (GO:0043066) | positive regulation of prote…	integral component of membrane (GO:0016021) | cell surface (GO:0009986) | plasma membrane (GO:0005886) | membrane (GO:0016020) | CSF1-CSF1R complex (GO:1990682) | nucleoplasm (GO:0005654) | intracellular membrane-bounded organelle (GO:0043231)	Cluster01
CTNNA1	474	ENSSSCG00000014339	2:140682371-140873347:+1	protein_coding	catenin alpha 1	RNA binding (GO:0003723) | cadherin binding (GO:0045296) | actin filament binding (GO:0051015) | gamma-catenin binding (GO:0045295) | structural molecule activity (GO:0005198) | protein heterodimerization activity (GO:0046982) | beta-catenin binding (GO:0008013) | vinculin binding (GO:0017166)	negative regulation of integrin-mediated signaling pathway (GO:2001045) | negative regulation of apoptotic process (GO:0043066) | regulation of cell proliferation (GO:0042127) | positive regulation of smoothened signaling pathway (GO:0045880) | cell adhesion (GO:0007155) | cellular response to indole-3-methanol (GO:0071681) | positive regulation of extrinsic apoptotic signaling pathway in absence…	cell-cell adherens junction (GO:0005913) | adherens junction (GO:0005912) | Golgi apparatus (GO:0005794) | actin cytoskeleton (GO:0015629) | cell junction (GO:0030054) | catenin complex (GO:0016342) | plasma membrane (GO:0005886) | intracellular membrane-bounded organelle (GO:0043231) | flotillin complex (GO:0016600) | focal adhesion (GO:0005925) | cytosol (GO:0005829) | zonula adherens (GO:00059…	Cluster01
CTSH	167	ENSSSCG00000001770	7:48083572-48106074:-1	protein_coding	Pro-cathepsin H Cathepsin H mini chain Cathepsin H Cathepsin H heavy chain Cathepsin H light chain	thyroid hormone binding (GO:0070324) | aminopeptidase activity (GO:0004177) | cysteine-type endopeptidase activity (GO:0004197) | endopeptidase activity (GO:0004175) | cysteine-type peptidase activity (GO:0008234) | hydrolase activity (GO:0016787) | cysteine-type endopeptidase activator activity involved in apoptotic process (GO:0008656) | serine-type endopeptidase activity (GO:0004252) | HLA-A s…	positive regulation of apoptotic signaling pathway (GO:2001235) | positive regulation of angiogenesis (GO:0045766) | bradykinin catabolic process (GO:0010815) | proteolysis involved in cellular protein catabolic process (GO:0051603) | dichotomous subdivision of terminal units involved in lung branching (GO:0060448) | surfactant homeostasis (GO:0043129) | positive regulation of epithelial cell mig…	alveolar lamellar body (GO:0097208) | P-body (GO:0000932) | extracellular space (GO:0005615) | cytosol (GO:0005829) | lysosome (GO:0005764) | extracellular exosome (GO:0070062) | intracellular membrane-bounded organelle (GO:0043231)	Cluster01
CTSO	384	ENSSSCG00000008867	8:44728991-44765230:-1	protein_coding	cathepsin O	cysteine-type endopeptidase activity (GO:0004197) | cysteine-type peptidase activity (GO:0008234)	proteolysis involved in cellular protein catabolic process (GO:0051603) | proteolysis (GO:0006508)	extracellular space (GO:0005615) | lysosome (GO:0005764)	Cluster01
CXCL12	300	ENSSSCG00000034973	14:91516433-91552752:+1	protein_coding	stromal cell-derived factor 1 precursor	chemokine activity (GO:0008009) | CXCR chemokine receptor binding (GO:0045236) | chemokine receptor binding (GO:0042379) | chemoattractant activity (GO:0042056)	negative regulation of leukocyte tethering or rolling (GO:1903237) | chemokine-mediated signaling pathway (GO:0070098) | induction of positive chemotaxis (GO:0050930) | cell chemotaxis (GO:0060326) | negative regulation of intrinsic apoptotic signaling pathway in response to DNA damage (GO:1902230) | immune response (GO:0006955) | positive regulation of cell migration (GO:0030335) | defense respo…	external side of plasma membrane (GO:0009897) | extracellular region (GO:0005576) | extracellular exosome (GO:0070062)	Cluster01
CYBA	222	ENSSSCG00000031493	6:1015219-1021220:+1	protein_coding	cytochrome b-245 light chain	superoxide-generating NADPH oxidase activity (GO:0016175) | SH3 domain binding (GO:0017124) | electron carrier activity (GO:0009055) | protein heterodimerization activity (GO:0046982)	inflammatory response (GO:0006954) | cytochrome complex assembly (GO:0017004) | superoxide metabolic process (GO:0006801) | positive regulation of toll-like receptor 2 signaling pathway (GO:0034137) | positive regulation of reactive oxygen species biosynthetic process (GO:1903428) | positive regulation of defense response to bacterium (GO:1900426) | positive regulation of phagocytosis (GO:0050766…	endosome (GO:0005768) | NADPH oxidase complex (GO:0043020) | cytoplasm (GO:0005737) | membrane (GO:0016020) | mitochondrion (GO:0005739)	Cluster01
CYP20A1	335	ENSSSCG00000016118	15:106516324-106763536:+1	protein_coding	cytochrome P450, family 20, subfamily A, polypeptide 1	unknown	unknown	unknown	Cluster01
CYP4V2	391	ENSSSCG00000032687	15:47046571-47069927:+1	protein_coding	cytochrome P450 family 4 subfamily V member 2	unknown	fatty acid omega-oxidation (GO:0010430)	unknown	Cluster01
DDO	329	ENSSSCG00000004401	1:76391112-76417944:-1	protein_coding	D-aspartate oxidase	D-aspartate oxidase activity (GO:0008445) | cofactor binding (GO:0048037) | receptor binding (GO:0005102) | D-amino-acid oxidase activity (GO:0003884) | oxidoreductase activity (GO:0016491) | FAD binding (GO:0071949)	D-amino acid catabolic process (GO:0019478) | aspartate metabolic process (GO:0006531) | grooming behavior (GO:0007625) | D-amino acid metabolic process (GO:0046416) | oxidation-reduction process (GO:0055114) | hormone metabolic process (GO:0042445) | insemination (GO:0007320)	unknown	Cluster01
DDR2	463	ENSSSCG00000006338	4:87756168-87911787:-1	protein_coding	discoidin domain receptor tyrosine kinase 2	ATP binding (GO:0005524) | protein tyrosine kinase activity (GO:0004713) | transmembrane receptor protein tyrosine kinase activity (GO:0004714) | protein kinase activity (GO:0004672) | protein tyrosine kinase collagen receptor activity (GO:0038062) | collagen binding (GO:0005518)	endochondral bone growth (GO:0003416) | positive regulation of extracellular matrix disassembly (GO:0090091) | peptidyl-tyrosine phosphorylation (GO:0018108) | regulation of bone mineralization (GO:0030500) | positive regulation of sequence-specific DNA binding transcription factor activity (GO:0051091) | protein phosphorylation (GO:0006468) | protein autophosphorylation (GO:0046777) | positive r…	integral component of membrane (GO:0016021) | actin cytoskeleton (GO:0015629) | focal adhesion (GO:0005925) | membrane (GO:0016020) | plasma membrane (GO:0005886) | integral component of plasma membrane (GO:0005887) | extracellular exosome (GO:0070062)	Cluster01
DENND4C	330	ENSSSCG00000005170	1:203449835-203601371:-1	protein_coding	DENN domain containing 4C	Rab guanyl-nucleotide exchange factor activity (GO:0017112)	positive regulation of GTPase activity (GO:0043547) | cellular response to insulin stimulus (GO:0032869) | protein localization to plasma membrane (GO:0072659)	insulin-responsive compartment (GO:0032593) | retromer complex (GO:0030904) | cytosol (GO:0005829) | plasma membrane (GO:0005886)	Cluster01
DHRS3	114	ENSSSCG00000003439	6:72556234-72599238:-1	protein_coding	dehydrogenase/reductase 3	retinol dehydrogenase activity (GO:0004745)	cardiac septum morphogenesis (GO:0060411) | regulation of ossification (GO:0030278) | retinoid metabolic process (GO:0001523) | negative regulation of retinoic acid receptor signaling pathway (GO:0048387) | bone morphogenesis (GO:0060349) | outflow tract morphogenesis (GO:0003151) | oxidation-reduction process (GO:0055114) | retinol metabolic process (GO:0042572) | palate development (GO:0060021)	integral component of membrane (GO:0016021) | membrane (GO:0016020)	Cluster01
DOK1	316	ENSSSCG00000008265	3:68494926-68497949:-1	protein_coding	docking protein 1	insulin receptor binding (GO:0005158) | signal transducer activity, downstream of receptor (GO:0005057)	Ras protein signal transduction (GO:0007265) | intracellular signal transduction (GO:0035556) | transmembrane receptor protein tyrosine kinase signaling pathway (GO:0007169)	nucleus (GO:0005634) | cytosol (GO:0005829)	Cluster01
DPH6	238	ENSSSCG00000035254	1:135577966-135812007:+1	protein_coding	diphthamine biosynthesis 6	unknown	regulation of protein stability (GO:0031647) | positive regulation of protein targeting to mitochondrion (GO:1903955)	nucleus (GO:0005634) | nucleolus (GO:0005730)	Cluster01
DPYD	272	ENSSSCG00000006878	4:119931393-120712461:+1	protein_coding	Sus scrofa dihydropyrimidine dehydrogenase (DPYD), mRNA.	oxidoreductase activity, acting on the CH-CH group of donors (GO:0016627) | iron-sulfur cluster binding (GO:0051536) | protein homodimerization activity (GO:0042803) | 4 iron, 4 sulfur cluster binding (GO:0051539) | oxidoreductase activity (GO:0016491) | dihydropyrimidine dehydrogenase (NADP+) activity (GO:0017113) | catalytic activity (GO:0003824)	beta-alanine biosynthetic process (GO:0019483) | uracil catabolic process (GO:0006212) | thymidine catabolic process (GO:0006214) | purine nucleobase catabolic process (GO:0006145) | pyrimidine nucleobase catabolic process (GO:0006208) | thymine catabolic process (GO:0006210) | oxidation-reduction process (GO:0055114)	cytosol (GO:0005829) | cytoplasm (GO:0005737)	Cluster01
ECE1	311	ENSSSCG00000003513	6:79410669-79466047:-1	protein_coding	endothelin converting enzyme 1	endopeptidase activity (GO:0004175) | protein homodimerization activity (GO:0042803) | metalloendopeptidase activity (GO:0004222) | zinc ion binding (GO:0008270) | metallopeptidase activity (GO:0008237)	bradykinin catabolic process (GO:0010815) | pharyngeal system development (GO:0060037) | substance P catabolic process (GO:0010814) | protein processing (GO:0016485) | heart development (GO:0007507) | embryonic digit morphogenesis (GO:0042733) | endothelin maturation (GO:0034959) | proteolysis (GO:0006508) | positive regulation of receptor recycling (GO:0001921) | ear development (GO:0043583) | c…	endosome (GO:0005768) | lysosomal membrane (GO:0005765) | integral component of membrane (GO:0016021) | Weibel-Palade body (GO:0033093) | external side of plasma membrane (GO:0009897) | perinuclear region of cytoplasm (GO:0048471) | membrane (GO:0016020) | extracellular exosome (GO:0070062)	Cluster01
EFEMP1	264	ENSSSCG00000008397	3:85407664-85473252:+1	protein_coding	Sus scrofa EGF containing fibulin like extracellular matrix protein 1 (EFEMP1), mRNA.	calcium ion binding (GO:0005509) | epidermal growth factor receptor binding (GO:0005154) | epidermal growth factor-activated receptor activity (GO:0005006)	embryonic eye morphogenesis (GO:0048048) | regulation of transcription, DNA-templated (GO:0006355) | epidermal growth factor receptor signaling pathway (GO:0007173) | camera-type eye development (GO:0043010) | negative regulation of chondrocyte differentiation (GO:0032331) | peptidyl-tyrosine phosphorylation (GO:0018108) | post-embryonic eye morphogenesis (GO:0048050)	extracellular space (GO:0005615) | extracellular matrix (GO:0031012) | extracellular exosome (GO:0070062)	Cluster01
EFEMP2	474	ENSSSCG00000012971	2:6455508-6467298:+1	protein_coding	EGF containing fibulin like extracellular matrix protein 2	calcium ion binding (GO:0005509)	unknown	extracellular vesicle (GO:1903561) | extracellular exosome (GO:0070062)	Cluster01
EHBP1L1	351	ENSSSCG00000012988	2:6669282-6679028:-1	protein_coding	EH domain binding protein 1 like 1	unknown	unknown	membrane (GO:0016020)	Cluster01
ELF1	445	ENSSSCG00000009440	11:25772085-25896913:+1	protein_coding	E74 like ETS transcription factor 1	sequence-specific DNA binding (GO:0043565) | transcriptional activator activity, RNA polymerase II core promoter proximal region sequence-specific binding (GO:0001077) | DNA binding (GO:0003677) | RNA polymerase II core promoter proximal region sequence-specific DNA binding (GO:0000978) | transcription factor activity, sequence-specific DNA binding (GO:0003700) | RNA polymerase II transcription f…	cell differentiation (GO:0030154) | negative regulation of T cell receptor signaling pathway (GO:0050860) | regulation of transcription, DNA-templated (GO:0006355) | positive regulation of transcription from RNA polymerase II promoter (GO:0045944) | positive regulation of transcription, DNA-templated (GO:0045893) | regulation of cytokine production (GO:0001817) | regulation of transcription from …	nucleus (GO:0005634)	Cluster01
EMCN	364	ENSSSCG00000038080	8:120145621-120229307:+1	protein_coding	endomucin	carbohydrate binding (GO:0030246)	single organismal cell-cell adhesion (GO:0016337) | angiogenesis (GO:0001525) | regulation of cell adhesion (GO:0030155)	plasma membrane (GO:0005886)	Cluster01
ENSSSCG00000001546	122	ENSSSCG00000001546	7:31313148-31330616:+1	protein_coding	0	unknown	unknown	unknown	Cluster01
ENSSSCG00000001725	392	ENSSSCG00000001725	7:41640263-41729027:-1	protein_coding	0	G-protein coupled receptor activity (GO:0004930) | transmembrane signaling receptor activity (GO:0004888)	cell surface receptor signaling pathway (GO:0007166) | G-protein coupled receptor signaling pathway (GO:0007186)	integral component of membrane (GO:0016021) | membrane (GO:0016020)	Cluster01
ENSSSCG00000003839	323	ENSSSCG00000003839	6:155800840-155894915:+1	protein_coding	0	phosphatidate phosphatase activity (GO:0008195) | lipid phosphatase activity (GO:0042577) | sphingosine-1-phosphate phosphatase activity (GO:0042392) | integrin binding (GO:0005178)	negative regulation of protein phosphorylation (GO:0001933) | cell adhesion (GO:0007155) | canonical Wnt signaling pathway (GO:0060070) | gastrulation with mouth forming second (GO:0001702) | blood vessel development (GO:0001568) | single organismal cell-cell adhesion (GO:0016337) | phospholipid dephosphorylation (GO:0046839) | Bergmann glial cell differentiation (GO:0060020) | regulation of Wnt …	integral component of membrane (GO:0016021) | membrane (GO:0016020) | plasma membrane (GO:0005886) | integral component of plasma membrane (GO:0005887)	Cluster01
ENSSSCG00000004024	286	ENSSSCG00000004024	1:2145176-2166287:+1	protein_coding	0	ribonuclease T2 activity (GO:0033897) | RNA binding (GO:0003723)	RNA phosphodiester bond hydrolysis, endonucleolytic (GO:0090502)	unknown	Cluster01
ENSSSCG00000004207	391	ENSSSCG00000004207	1:33744019-33853718:-1	protein_coding	0	unknown	unknown	extracellular matrix (GO:0031012)	Cluster01
ENSSSCG00000004547	313	ENSSSCG00000004547	1:107184512-107232841:-1	protein_coding	0	unknown	unknown	unknown	Cluster01
ENSSSCG00000007754	415	ENSSSCG00000007754	3:17134864-17265533:-1	protein_coding	0	unknown	cell adhesion (GO:0007155) | defense response to virus (GO:0051607) | integrin-mediated signaling pathway (GO:0007229)	integral component of membrane (GO:0016021) | external side of plasma membrane (GO:0009897) | integrin complex (GO:0008305) | membrane (GO:0016020)	Cluster01
ENSSSCG00000012101	172	ENSSSCG00000012101	X:5165698-5363002:-1	protein_coding	0	peptidase inhibitor activity (GO:0030414)	negative regulation of peptidase activity (GO:0010466)	extracellular region (GO:0005576)	Cluster01
ENSSSCG00000012459	414	ENSSSCG00000012459	X:68281804-68355006:+1	protein_coding	0	unknown	cristae formation (GO:0042407)	MICOS complex (GO:0061617) | mitochondrion (GO:0005739) | mitochondrial inner membrane (GO:0005743)	Cluster01
ENSSSCG00000013421	466	ENSSSCG00000013421	2:77548191-77563134:-1	protein_coding	polypyrimidine tract-binding protein 1	RNA binding (GO:0003723) | nucleic acid binding (GO:0003676)	mRNA processing (GO:0006397)	nucleus (GO:0005634)	Cluster01
ENSSSCG00000015390	333	ENSSSCG00000015390	9:93050111-93146460:+1	protein_coding	ATP-binding cassette, sub-family B (MDR/TAP), member 1	ATP binding (GO:0005524) | ATPase activity, coupled to transmembrane movement of substances (GO:0042626) | ATPase activity (GO:0016887) | nucleotide binding (GO:0000166)	transport (GO:0006810) | transmembrane transport (GO:0055085)	integral component of membrane (GO:0016021) | membrane (GO:0016020)	Cluster01
ENSSSCG00000015814	190	ENSSSCG00000015814	15:47753070-47861206:-1	protein_coding	0	unknown	cerebral cortex development (GO:0021987) | microtubule cytoskeleton organization (GO:0000226) | cell proliferation (GO:0008283)	microtubule cytoskeleton (GO:0015630) | cytoplasm (GO:0005737)	Cluster01
ENSSSCG00000015815	493	ENSSSCG00000015815	15:48053367-48106860:+1	protein_coding	0	kinase activity (GO:0016301) | nucleotide binding (GO:0000166) | ATP binding (GO:0005524) | transferase activity (GO:0016740) | protein tyrosine kinase activity (GO:0004713) | transmembrane receptor protein tyrosine kinase activity (GO:0004714) | protein kinase activity (GO:0004672) | fibroblast growth factor-activated receptor activity (GO:0005007)	fibroblast growth factor receptor signaling pathway (GO:0008543) | positive regulation of cell proliferation (GO:0008284) | protein phosphorylation (GO:0006468) | phosphorylation (GO:0016310) | peptidyl-tyrosine phosphorylation (GO:0018108)	integral component of membrane (GO:0016021) | membrane (GO:0016020)	Cluster01
ENSSSCG00000016215	57	ENSSSCG00000016215	15:121309464-121311865:+1	protein_coding	0	structural constituent of cytoskeleton (GO:0005200) | GTPase activity (GO:0003924) | nucleotide binding (GO:0000166) | GTP binding (GO:0005525)	microtubule-based process (GO:0007017) | cytoskeleton organization (GO:0007010)	cytoskeleton (GO:0005856) | cytoplasm (GO:0005737) | microtubule (GO:0005874)	Cluster01
ENSSSCG00000021041	206	ENSSSCG00000021041	9:66522017-66550523:-1	protein_coding	Sus scrofa peptidase M20 domain containing 1 (PM20D1), mRNA.	hydrolase activity (GO:0016787)	metabolic process (GO:0008152)	unknown	Cluster01
ENSSSCG00000021975	300	ENSSSCG00000021975	9:33852278-33858220:+1	protein_coding	0	microtubule motor activity (GO:0003777)	microtubule-based movement (GO:0007018)	unknown	Cluster01
ENSSSCG00000023569	235	ENSSSCG00000023569	14:22891786-22901168:-1	protein_coding	0	unknown	unknown	unknown	Cluster01
ENSSSCG00000023611	140	ENSSSCG00000023611	7:24089073-24159027:-1	protein_coding	Sus scrofa tenascin-X (TN-X), mRNA.	heparin binding (GO:0008201) | collagen binding (GO:0005518)	fatty acid metabolic process (GO:0006631) | extracellular matrix organization (GO:0030198) | triglyceride metabolic process (GO:0006641) | single organismal cell-cell adhesion (GO:0016337) | lipid metabolic process (GO:0006629) | regulation of JUN kinase activity (GO:0043506) | cell-matrix adhesion (GO:0007160) | collagen fibril organization (GO:0030199)	extracellular space (GO:0005615) | proteinaceous extracellular matrix (GO:0005578) | extracellular region (GO:0005576)	Cluster01
ENSSSCG00000023868	245	ENSSSCG00000023868	5:63091198-63092627:-1	pseudogene	0	unknown	unknown	unknown	Cluster01
ENSSSCG00000024495	306	ENSSSCG00000024495	14:42172829-42174048:+1	pseudogene	0	unknown	unknown	unknown	Cluster01
ENSSSCG00000025106	199	ENSSSCG00000025106	3:57799029-57823413:-1	protein_coding	0	unknown	unknown	unknown	Cluster01
ENSSSCG00000027669	392	ENSSSCG00000027669	15:119952799-119998645:-1	protein_coding	0	unknown	unknown	unknown	Cluster01
ENSSSCG00000028004	386	ENSSSCG00000028004	17:27855900-28058146:+1	protein_coding	0	unknown	signal transduction (GO:0007165)	unknown	Cluster01
ENSSSCG00000030197	382	ENSSSCG00000030197	7:42218120-42332808:+1	protein_coding	Sus scrofa CD2 associated protein (CD2AP), mRNA.	unknown	unknown	unknown	Cluster01
ENSSSCG00000031640	395	ENSSSCG00000031640	6:150219174-150228121:-1	protein_coding	0	unknown	unknown	unknown	Cluster01
ENSSSCG00000032942	355	ENSSSCG00000032942	16:250211-322054:-1	protein_coding	0	unknown	unknown	unknown	Cluster01
ENSSSCG00000033041	322	ENSSSCG00000033041	17:58985580-59055340:+1	protein_coding	SCG6 (secretogranin VI) isoform SCG6	unknown	response to parathyroid hormone (GO:0071107)	unknown	Cluster01
ENSSSCG00000033202	321	ENSSSCG00000033202	13:43313921-43316905:+1	protein_coding	0	unknown	unknown	unknown	Cluster01
ENSSSCG00000033894	426	ENSSSCG00000033894	1:33801832-34359618:-1	protein_coding	0	unknown	unknown	unknown	Cluster01
ENSSSCG00000033909	321	ENSSSCG00000033909	18:6373056-6386988:-1	protein_coding	0	unknown	unknown	unknown	Cluster01
ENSSSCG00000033918	303	ENSSSCG00000033918	12:6665398-6681239:-1	protein_coding	0	unknown	unknown	unknown	Cluster01
ENSSSCG00000034284	438	ENSSSCG00000034284	6:58941108-58952131:+1	protein_coding	0	unknown	unknown	integral component of membrane (GO:0016021) | membrane (GO:0016020)	Cluster01
ENSSSCG00000034568	422	ENSSSCG00000034568	7:78244284-78244931:-1	pseudogene	0	unknown	unknown	unknown	Cluster01
ENSSSCG00000034681	231	ENSSSCG00000034681	13:32596965-32597161:+1	protein_coding	0	unknown	unknown	unknown	Cluster01
ENSSSCG00000035292	124	ENSSSCG00000035292	6:51346306-51378600:-1	protein_coding	0	unknown	unknown	unknown	Cluster01
ENSSSCG00000036830	125	ENSSSCG00000036830	9:389844-418666:+1	protein_coding	0	unknown	unknown	unknown	Cluster01
ENSSSCG00000037278	167	ENSSSCG00000037278	9:104910270-104910730:-1	protein_coding	0	unknown	unknown	unknown	Cluster01
ENSSSCG00000037566	339	ENSSSCG00000037566	6:88704599-88712853:-1	protein_coding	0	unknown	unknown	unknown	Cluster01
ENSSSCG00000038155	35	ENSSSCG00000038155	8:66926670-66932260:+1	protein_coding	0	unknown	unknown	unknown	Cluster01
ENSSSCG00000038403	149	ENSSSCG00000038403	7:5552493-5552968:+1	protein_coding	0	nucleosomal DNA binding (GO:0031492) | DNA binding (GO:0003677) | protein heterodimerization activity (GO:0046982)	nucleosome assembly (GO:0006334)	chromosome (GO:0005694) | nucleus (GO:0005634) | nucleosome (GO:0000786)	Cluster01
ENSSSCG00000038754	309	ENSSSCG00000038754	9:72491588-72497093:-1	protein_coding	0	unknown	unknown	unknown	Cluster01
ENSSSCG00000038825	462	ENSSSCG00000038825	6:56448807-56591553:+1	protein_coding	cationic amino acid transporter 3-like	unknown	unknown	unknown	Cluster01
ENSSSCG00000040911	144	ENSSSCG00000040911	6:108635250-108639038:-1	protein_coding	0	unknown	unknown	unknown	Cluster01
ENTPD1	316	ENSSSCG00000010497	14:107263449-107389014:+1	protein_coding	ectonucleoside triphosphate diphosphohydrolase 1	oxidoreductase activity, acting on the CH-OH group of donors, NAD or NADP as acceptor (GO:0016616) | hydrolase activity (GO:0016787) | catalytic activity (GO:0003824)	carbohydrate metabolic process (GO:0005975) | oxidation-reduction process (GO:0055114)	integral component of membrane (GO:0016021) | membrane (GO:0016020) | extracellular exosome (GO:0070062)	Cluster01
EPHX1	373	ENSSSCG00000010853	10:13757489-13773073:+1	protein_coding	Sus scrofa epoxide hydrolase 1 (EPHX1), mRNA.	hydrolase activity (GO:0016787) | cis-stilbene-oxide hydrolase activity (GO:0033961) | catalytic activity (GO:0003824)	aromatic compound catabolic process (GO:0019439) | cellular aromatic compound metabolic process (GO:0006725) | response to organic cyclic compound (GO:0014070) | response to toxic substance (GO:0009636)	integral component of membrane (GO:0016021) | endoplasmic reticulum membrane (GO:0005789) | endoplasmic reticulum (GO:0005783) | membrane (GO:0016020) | organelle membrane (GO:0031090) | intracellular membrane-bounded organelle (GO:0043231)	Cluster01
EPS8	352	ENSSSCG00000000600	5:56817482-57005114:+1	protein_coding	epidermal growth factor receptor pathway substrate 8	Rac GTPase binding (GO:0048365) | actin binding (GO:0003779) | signaling adaptor activity (GO:0035591)	exit from mitosis (GO:0010458) | actin crosslink formation (GO:0051764) | actin cytoskeleton reorganization (GO:0031532) | cellular response to leukemia inhibitory factor (GO:1990830) | actin filament bundle assembly (GO:0051017) | behavioral response to ethanol (GO:0048149) | dendritic cell migration (GO:0036336) | positive regulation of signal transduction (GO:0009967) | Rac protein signal tran…	ruffle membrane (GO:0032587) | NMDA selective glutamate receptor complex (GO:0017146) | vesicle (GO:0031982) | extracellular exosome (GO:0070062) | brush border (GO:0005903) | postsynaptic density (GO:0014069) | synapse (GO:0045202) | cell cortex (GO:0005938) | stereocilium (GO:0032420)	Cluster01
ERBB2	461	ENSSSCG00000017497	12:22591621-22621332:-1	protein_coding	receptor tyrosine-protein kinase erbB-2 precursor	transmembrane signaling receptor activity (GO:0004888) | kinase activity (GO:0016301) | RNA polymerase I core binding (GO:0001042) | protein C-terminus binding (GO:0008022) | nucleotide binding (GO:0000166) | identical protein binding (GO:0042802) | ATP binding (GO:0005524) | transferase activity (GO:0016740) | protein tyrosine kinase activity (GO:0004713) | transmembrane receptor protein tyrosin…	regulation of ERK1 and ERK2 cascade (GO:0070372) | positive regulation of GTPase activity (GO:0043547) | peptidyl-tyrosine phosphorylation (GO:0018108) | positive regulation of transcription from RNA polymerase I promoter (GO:0045943) | myelination (GO:0042552) | wound healing (GO:0042060) | motor neuron axon guidance (GO:0008045) | peripheral nervous system development (GO:0007422) | cellular re…	integral component of membrane (GO:0016021) | receptor complex (GO:0043235) | basolateral plasma membrane (GO:0016323) | endosome membrane (GO:0010008) | plasma membrane (GO:0005886) | membrane (GO:0016020) | intracellular (GO:0005622) | myelin sheath (GO:0043209) | nucleus (GO:0005634) | cytoplasmic vesicle (GO:0031410) | cytosol (GO:0005829) | cytoplasm (GO:0005737) | apical plasma membrane (GO…	Cluster01
ESYT1	378	ENSSSCG00000000379	5:21518070-21534463:+1	protein_coding	extended synaptotagmin 1	lipid binding (GO:0008289)	unknown	integral component of membrane (GO:0016021) | integral component of endoplasmic reticulum membrane (GO:0030176) | intrinsic component of endoplasmic reticulum membrane (GO:0031227) | endoplasmic reticulum (GO:0005783) | membrane (GO:0016020) | organelle membrane contact site (GO:0044232) | intracellular membrane-bounded organelle (GO:0043231)	Cluster01
EVI2B	270	ENSSSCG00000017750	12:43553898-43561755:+1	protein_coding	ecotropic viral integration site 2B	unknown	unknown	integral component of membrane (GO:0016021) | membrane (GO:0016020)	Cluster01
EZR	422	ENSSSCG00000004058	1:8403355-8452747:+1	protein_coding	ezrin	cell adhesion molecule binding (GO:0050839) | RNA binding (GO:0003723) | S100 protein binding (GO:0044548) | protein kinase A regulatory subunit binding (GO:0034237) | cytoskeletal protein binding (GO:0008092) | cadherin binding (GO:0045296) | disordered domain specific binding (GO:0097718) | actin filament binding (GO:0051015) | protein C-terminus binding (GO:0008022) | actin binding (GO:0003779…	negative regulation of T cell receptor signaling pathway (GO:0050860) | terminal web assembly (GO:1902896) | negative regulation of ERK1 and ERK2 cascade (GO:0070373) | establishment or maintenance of apical/basal cell polarity (GO:0035088) | cortical microtubule organization (GO:0043622) | positive regulation of multicellular organism growth (GO:0040018) | establishment of protein localization t…	cell periphery (GO:0071944) | extracellular space (GO:0005615) | cytoskeleton (GO:0005856) | cytoplasmic side of apical plasma membrane (GO:0098592) | actin cytoskeleton (GO:0015629) | ruffle (GO:0001726) | plasma membrane (GO:0005886) | extracellular exosome (GO:0070062) | brush border (GO:0005903) | microvillus (GO:0005902) | uropod (GO:0001931) | endosome (GO:0005768) | intracellular (GO:00056…	Cluster01
FAM111A	221	ENSSSCG00000033703	2:12250155-12260985:-1	protein_coding	family with sequence similarity 111 member A	unknown	DNA replication (GO:0006260) | negative regulation of viral genome replication (GO:0045071)	nucleus (GO:0005634) | fibrillar center (GO:0001650) | chromatin (GO:0000785) | cytoplasm (GO:0005737)	Cluster01
FAM198A	257	ENSSSCG00000011294	13:26415713-26473634:+1	protein_coding	family with sequence similarity 198 member A	unknown	unknown	intracellular membrane-bounded organelle (GO:0043231)	Cluster01
FAT4	389	ENSSSCG00000036155	8:99149641-99310519:-1	protein_coding	FAT atypical cadherin 4	unknown	regulation of metanephric nephron tubule epithelial cell differentiation (GO:0072307) | kidney development (GO:0001822) | cerebral cortex development (GO:0021987) | fibroblast growth factor receptor signaling pathway (GO:0008543) | branching involved in ureteric bud morphogenesis (GO:0001658) | heterophilic cell-cell adhesion via plasma membrane cell adhesion molecules (GO:0007157) | Notch signal…	apical part of cell (GO:0045177) | extracellular exosome (GO:0070062)	Cluster01
FBN1	321	ENSSSCG00000004658	1:123101260-123359568:+1	protein_coding	Sus scrofa fibrillin 1 (FBN1), mRNA.	calcium ion binding (GO:0005509) | protein complex binding (GO:0032403) | heparin binding (GO:0008201) | integrin binding (GO:0005178) | extracellular matrix structural constituent (GO:0005201)	sequestering of BMP in extracellular matrix (GO:0035582) | heart development (GO:0007507) | negative regulation of osteoclast differentiation (GO:0045671) | cell adhesion mediated by integrin (GO:0033627) | camera-type eye development (GO:0043010) | sequestering of TGFbeta in extracellular matrix (GO:0035583) | skeletal system development (GO:0001501) | post-embryonic eye morphogenesis (GO:004805…	basement membrane (GO:0005604) | extracellular space (GO:0005615) | microfibril (GO:0001527) | extracellular matrix (GO:0031012) | proteinaceous extracellular matrix (GO:0005578) | extracellular exosome (GO:0070062) | extracellular region (GO:0005576)	Cluster01
FCHO2	379	ENSSSCG00000022661	2:82100554-82246034:+1	protein_coding	FCH domain only 2	phosphatidylinositol binding (GO:0035091) | phosphatidylinositol-4,5-bisphosphate binding (GO:0005546) | phosphatidylserine binding (GO:0001786)	synaptic vesicle endocytosis (GO:0048488) | clathrin coat assembly (GO:0048268) | clathrin-dependent endocytosis (GO:0072583) | membrane invagination (GO:0010324) | protein localization to plasma membrane (GO:0072659)	synapse (GO:0045202) | clathrin-coated vesicle (GO:0030136) | clathrin-coated pit (GO:0005905) | plasma membrane (GO:0005886)	Cluster01
FES	405	ENSSSCG00000001818	7:53472947-53485082:+1	protein_coding	FES proto-oncogene, tyrosine kinase	non-membrane spanning protein tyrosine kinase activity (GO:0004715) | phosphatidylinositol binding (GO:0035091) | receptor binding (GO:0005102) | kinase activity (GO:0016301) | nucleotide binding (GO:0000166) | ATP binding (GO:0005524) | transferase activity (GO:0016740) | protein tyrosine kinase activity (GO:0004713) | immunoglobulin receptor binding (GO:0034987) | microtubule binding (GO:000801…	positive regulation of myeloid cell differentiation (GO:0045639) | peptidyl-tyrosine autophosphorylation (GO:0038083) | cell differentiation (GO:0030154) | cell migration (GO:0016477) | peptidyl-tyrosine phosphorylation (GO:0018108) | regulation of cell adhesion (GO:0030155) | regulation of cell motility (GO:2000145) | protein autophosphorylation (GO:0046777) | protein phosphorylation (GO:0006468…	microtubule cytoskeleton (GO:0015630) | cytoskeleton (GO:0005856) | cytoplasmic vesicle (GO:0031410) | focal adhesion (GO:0005925) | cytoplasm (GO:0005737) | extrinsic component of cytoplasmic side of plasma membrane (GO:0031234)	Cluster01
FGD2	367	ENSSSCG00000001572	7:32647677-32674541:+1	protein_coding	FYVE, RhoGEF and PH domain containing 2	Rho guanyl-nucleotide exchange factor activity (GO:0005089) | metal ion binding (GO:0046872) | phosphatidylinositol phosphate binding (GO:1901981)	regulation of Rho protein signal transduction (GO:0035023) | positive regulation of JUN kinase activity (GO:0043507) | positive regulation of GTPase activity (GO:0043547)	nucleus (GO:0005634) | early endosome (GO:0005769) | ruffle (GO:0001726) | cytoplasm (GO:0005737)	Cluster01
FGD6	422	ENSSSCG00000000901	5:88104234-88226266:+1	protein_coding	FYVE, RhoGEF and PH domain containing 6	Rho guanyl-nucleotide exchange factor activity (GO:0005089) | metal ion binding (GO:0046872)	regulation of Rho protein signal transduction (GO:0035023) | positive regulation of GTPase activity (GO:0043547)	unknown	Cluster01
FHOD1	199	ENSSSCG00000026116	6:27867501-27883072:-1	protein_coding	formin homology 2 domain containing 1	identical protein binding (GO:0042802) | protein self-association (GO:0043621) | protein domain specific binding (GO:0019904)	positive regulation of transcription from RNA polymerase II promoter (GO:0045944) | establishment of centrosome localization (GO:0051660) | nuclear migration (GO:0007097) | positive regulation of stress fiber assembly (GO:0051496) | regulation of stress fiber assembly (GO:0051492)	nucleus (GO:0005634) | stress fiber (GO:0001725) | adherens junction (GO:0005912) | cytosol (GO:0005829) | membrane (GO:0016020) | intercalated disc (GO:0014704)	Cluster01
FKBP10	480	ENSSSCG00000017422	12:20871052-20882856:-1	protein_coding	FK506 binding protein 10	isomerase activity (GO:0016853) | peptidyl-prolyl cis-trans isomerase activity (GO:0003755)	protein peptidyl-prolyl isomerization (GO:0000413)	unknown	Cluster01
FKBP5	458	ENSSSCG00000001549	7:31441760-31585293:-1	protein_coding	Sus scrofa FK506 binding protein 5 (FKBP5), mRNA.	FK506 binding (GO:0005528) | isomerase activity (GO:0016853) | heat shock protein binding (GO:0031072) | peptidyl-prolyl cis-trans isomerase activity (GO:0003755)	chaperone-mediated protein folding (GO:0061077) | protein peptidyl-prolyl isomerization (GO:0000413)	cytoplasm (GO:0005737) | membrane (GO:0016020) | nucleoplasm (GO:0005654) | extracellular exosome (GO:0070062)	Cluster01
FMOD	454	ENSSSCG00000015270	9:64059853-64074106:-1	protein_coding	fibromodulin	unknown	collagen fibril organization (GO:0030199)	extracellular space (GO:0005615) | extracellular matrix (GO:0031012) | proteinaceous extracellular matrix (GO:0005578)	Cluster01
FNDC3B	483	ENSSSCG00000011752	13:110586926-110931686:+1	protein_coding	fibronectin type III domain containing 3B	RNA binding (GO:0003723)	unknown	integral component of membrane (GO:0016021) | membrane (GO:0016020)	Cluster01
FOLR1	206	ENSSSCG00000022236	9:6745870-6760434:+1	protein_coding	Sus scrofa folate receptor 1 (FOLR1), mRNA.	methotrexate binding (GO:0051870) | folic acid transporter activity (GO:0008517) | folic acid binding (GO:0005542) | drug binding (GO:0008144)	anterior neural tube closure (GO:0061713) | pharyngeal arch artery morphogenesis (GO:0061626) | heart looping (GO:0001947) | cellular response to folic acid (GO:0071231) | folic acid metabolic process (GO:0046655) | regulation of transforming growth factor beta receptor signaling pathway (GO:0017015) | regulation of canonical Wnt signaling pathway (GO:0060828) | cardiac neural crest cell migratio…	basolateral plasma membrane (GO:0016323) | nucleus (GO:0005634) | anchored component of external side of plasma membrane (GO:0031362) | cell surface (GO:0009986) | apical plasma membrane (GO:0016324) | extracellular exosome (GO:0070062)	Cluster01
FRMD4B	334	ENSSSCG00000011511	13:50556295-50980364:-1	protein_coding	FERM domain containing 4B	unknown	establishment of epithelial cell polarity (GO:0090162)	extracellular space (GO:0005615) | cytoskeleton (GO:0005856) | ruffle (GO:0001726) | cytoplasm (GO:0005737)	Cluster01
FYB1	371	ENSSSCG00000016855	16:24086959-24508504:-1	protein_coding	FYN binding protein 1	lipid binding (GO:0008289) | receptor binding (GO:0005102)	signal transduction (GO:0007165) | immune response (GO:0006955) | protein localization to plasma membrane (GO:0072659)	actin cytoskeleton (GO:0015629) | plasma membrane (GO:0005886)	Cluster01
FYCO1	397	ENSSSCG00000011317	13:29066985-29146755:-1	protein_coding	Sus scrofa FYVE and coiled-coil domain containing 1 (FYCO1), mRNA.	protein binding involved in protein folding (GO:0044183) | metal ion binding (GO:0046872) | unfolded protein binding (GO:0051082)	chaperone-mediated protein folding (GO:0061077) | de novo protein folding (GO:0006458) | plus-end-directed vesicle transport along microtubule (GO:0072383) | positive regulation of autophagosome maturation (GO:1901098)	autophagosome (GO:0005776) | Golgi apparatus (GO:0005794) | late endosome (GO:0005770) | membrane (GO:0016020) | lysosome (GO:0005764) | intracellular membrane-bounded organelle (GO:0043231)	Cluster01
FZD10	145	ENSSSCG00000009751	14:24920679-24922424:-1	protein_coding	frizzled class receptor 10	Wnt-protein binding (GO:0017147) | G-protein coupled receptor activity (GO:0004930) | Wnt-activated receptor activity (GO:0042813) | transmembrane signaling receptor activity (GO:0004888)	canonical Wnt signaling pathway (GO:0060070) | non-canonical Wnt signaling pathway via JNK cascade (GO:0038031) | positive regulation of GTPase activity (GO:0043547) | negative regulation of GTPase activity (GO:0034260) | regulation of actin cytoskeleton organization (GO:0032956) | positive regulation of JUN kinase activity (GO:0043507) | cell surface receptor signaling pathway (GO:0007166) | G-p…	integral component of membrane (GO:0016021) | cell surface (GO:0009986) | cytoplasm (GO:0005737) | membrane (GO:0016020) | nucleoplasm (GO:0005654)	Cluster01
FZD2	345	ENSSSCG00000029838	12:18740653-18742350:-1	protein_coding	frizzled-2 precursor	PDZ domain binding (GO:0030165) | Wnt-activated receptor activity (GO:0042813)	canonical Wnt signaling pathway (GO:0060070) | ventricular septum morphogenesis (GO:0060412) | inner ear receptor cell development (GO:0060119) | planar cell polarity pathway involved in neural tube closure (GO:0090179) | sensory perception of smell (GO:0007608) | membranous septum morphogenesis (GO:0003149) | epithelial cell differentiation (GO:0030855) | positive regulation of cGMP metabolic pr…	focal adhesion (GO:0005925) | cytoplasm (GO:0005737) | plasma membrane (GO:0005886)	Cluster01
FZD6	385	ENSSSCG00000006052	4:33811284-33843294:-1	protein_coding	frizzled-6 precursor	Wnt-protein binding (GO:0017147) | G-protein coupled receptor activity (GO:0004930) | ubiquitin protein ligase binding (GO:0031625) | Wnt-activated receptor activity (GO:0042813) | transmembrane signaling receptor activity (GO:0004888)	Wnt signaling pathway, planar cell polarity pathway (GO:0060071) | inner ear morphogenesis (GO:0042472) | canonical Wnt signaling pathway (GO:0060070) | negative regulation of sequence-specific DNA binding transcription factor activity (GO:0043433) | neural tube closure (GO:0001843) | establishment of planar polarity (GO:0001736) | negative regulation of canonical Wnt signaling pathway (GO:009009…	integral component of membrane (GO:0016021) | apical part of cell (GO:0045177) | apicolateral plasma membrane (GO:0016327) | plasma membrane (GO:0005886) | membrane (GO:0016020)	Cluster01
GGCX	313	ENSSSCG00000027381	3:59202363-59217131:+1	protein_coding	gamma-glutamyl carboxylase	gamma-glutamyl carboxylase activity (GO:0008488)	peptidyl-glutamic acid carboxylation (GO:0017187)	integral component of membrane (GO:0016021) | membrane (GO:0016020)	Cluster01
GIMAP4	368	ENSSSCG00000027826	18:6429886-6452966:-1	protein_coding	GTPase, IMAP family member 4	GTP binding (GO:0005525)	unknown	cytosol (GO:0005829)	Cluster01
GIMAP6	354	ENSSSCG00000027196	18:6405275-6424738:+1	protein_coding	GTPase, IMAP family member 6	GTP binding (GO:0005525)	unknown	unknown	Cluster01
GJA1	406	ENSSSCG00000004241	1:40988528-41002189:-1	protein_coding	Sus scrofa gap junction protein alpha 1 (GJA1), mRNA.	ion transmembrane transporter activity (GO:0015075) | transmembrane transporter activity (GO:0022857) | gap junction channel activity (GO:0005243) | gap junction channel activity involved in cell communication by electrical coupling (GO:1903763) | signal transducer activity (GO:0004871)	signal transduction (GO:0007165) | heart development (GO:0007507) | ion transmembrane transport (GO:0034220) | cell communication by electrical coupling (GO:0010644) | cell-cell signaling (GO:0007267) | cell communication (GO:0007154) | positive regulation of I-kappaB kinase/NF-kappaB signaling (GO:0043123)	integral component of membrane (GO:0016021) | cell junction (GO:0030054) | connexin complex (GO:0005922) | membrane (GO:0016020) | plasma membrane (GO:0005886) | extracellular exosome (GO:0070062) | focal adhesion (GO:0005925) | gap junction (GO:0005921) | mitochondrion (GO:0005739) | intercalated disc (GO:0014704)	Cluster01
GJB6	152	ENSSSCG00000036474	11:793280-800046:-1	protein_coding	gap junction protein beta 6	unknown	ear morphogenesis (GO:0042471) | sensory perception of sound (GO:0007605)	cell junction (GO:0030054) | gap junction (GO:0005921)	Cluster01
GLB1	316	ENSSSCG00000024119	13:18878612-18955570:-1	protein_coding	galactosidase beta 1	hydrolase activity, hydrolyzing O-glycosyl compounds (GO:0004553) | hydrolase activity (GO:0016787) | hydrolase activity, acting on glycosyl bonds (GO:0016798) | beta-galactosidase activity (GO:0004565)	metabolic process (GO:0008152) | carbohydrate metabolic process (GO:0005975) | cellular carbohydrate metabolic process (GO:0044262)	Golgi apparatus (GO:0005794) | extracellular space (GO:0005615) | cytoplasm (GO:0005737) | extracellular exosome (GO:0070062) | intracellular membrane-bounded organelle (GO:0043231) | vacuole (GO:0005773)	Cluster01
GLB1L	296	ENSSSCG00000016213	15:121273915-121283303:-1	protein_coding	galactosidase beta 1 like	hydrolase activity, hydrolyzing O-glycosyl compounds (GO:0004553) | hydrolase activity (GO:0016787) | hydrolase activity, acting on glycosyl bonds (GO:0016798) | beta-galactosidase activity (GO:0004565)	metabolic process (GO:0008152) | carbohydrate metabolic process (GO:0005975)	extracellular space (GO:0005615) | vacuole (GO:0005773)	Cluster01
GM2A	468	ENSSSCG00000017087	16:71740319-71754975:-1	protein_coding	GM2 ganglioside activator	enzyme activator activity (GO:0008047) | beta-N-acetylhexosaminidase activity (GO:0004563)	oligosaccharide catabolic process (GO:0009313) | learning or memory (GO:0007611) | neuromuscular process controlling balance (GO:0050885) | ganglioside catabolic process (GO:0006689) | lipid storage (GO:0019915) | positive regulation of catalytic activity (GO:0043085) | neurological system process (GO:0050877)	mitochondrion (GO:0005739) | extracellular exosome (GO:0070062)	Cluster01
GMFG	302	ENSSSCG00000040981	6:47986147-47997228:-1	protein_coding	glia maturation factor gamma	actin binding (GO:0003779) | Arp2/3 complex binding (GO:0071933)	actin filament debranching (GO:0071846) | negative regulation of Arp2/3 complex-mediated actin nucleation (GO:0034316) | regulation of actin cytoskeleton reorganization (GO:2000249)	intracellular (GO:0005622)	Cluster01
GPC4	318	ENSSSCG00000012679	X:109306490-109421786:-1	protein_coding	glypican 4	heparan sulfate proteoglycan binding (GO:0043395)	unknown	anchored component of membrane (GO:0031225) | external side of plasma membrane (GO:0009897) | nucleus (GO:0005634) | extracellular space (GO:0005615) | proteinaceous extracellular matrix (GO:0005578) | membrane (GO:0016020) | plasma membrane (GO:0005886) | extracellular exosome (GO:0070062)	Cluster01
GPLD1	193	ENSSSCG00000001089	7:19289576-19346420:-1	protein_coding	glycosylphosphatidylinositol specific phospholipase D1	glycosylphosphatidylinositol phospholipase D activity (GO:0004621) | phospholipase D activity (GO:0004630)	complement receptor mediated signaling pathway (GO:0002430) | positive regulation of endothelial cell migration (GO:0010595) | negative regulation of cell proliferation (GO:0008285) | cellular response to calcium ion (GO:0071277) | GPI anchor release (GO:0006507) | insulin receptor signaling pathway (GO:0008286) | positive regulation of membrane protein ectodomain proteolysis (GO:0051044) | cellu…	intracellular (GO:0005622) | lysosomal membrane (GO:0005765) | extracellular space (GO:0005615) | cytoplasm (GO:0005737) | extracellular region (GO:0005576) | intracellular membrane-bounded organelle (GO:0043231) | extracellular exosome (GO:0070062)	Cluster01
GPR34	312	ENSSSCG00000022309	X:37306507-37313923:+1	protein_coding	G protein-coupled receptor 34	G-protein coupled receptor activity (GO:0004930) | G-protein coupled purinergic nucleotide receptor activity (GO:0045028) | signal transducer activity (GO:0004871)	G-protein coupled receptor signaling pathway (GO:0007186) | signal transduction (GO:0007165) | G-protein coupled purinergic nucleotide receptor signaling pathway (GO:0035589)	integral component of membrane (GO:0016021) | membrane (GO:0016020) | integral component of plasma membrane (GO:0005887)	Cluster01
GPX8	394	ENSSSCG00000021973	16:34335508-34342032:+1	protein_coding	glutathione peroxidase 8 (putative)	peroxidase activity (GO:0004601) | glutathione peroxidase activity (GO:0004602) | oxidoreductase activity (GO:0016491)	cellular oxidant detoxification (GO:0098869) | response to oxidative stress (GO:0006979) | oxidation-reduction process (GO:0055114)	integral component of membrane (GO:0016021) | membrane (GO:0016020)	Cluster01
GSN	183	ENSSSCG00000037508	1:261295717-261376583:+1	protein_coding	gelsolin	actin binding (GO:0003779) | myosin II binding (GO:0045159) | calcium ion binding (GO:0005509) | protein domain specific binding (GO:0019904)	actin filament reorganization (GO:0090527) | regulation of establishment of T cell polarity (GO:1903903) | actin filament polymerization (GO:0030041) | positive regulation of cysteine-type endopeptidase activity involved in apoptotic signaling pathway (GO:2001269) | amyloid fibril formation (GO:1990000) | phagocytosis, engulfment (GO:0006911) | regulation of wound healing, spreading of epidermal …	extracellular space (GO:0005615) | plasma membrane (GO:0005886) | actin cap (GO:0030478) | extracellular exosome (GO:0070062) | extracellular region (GO:0005576) | blood microparticle (GO:0072562) | sarcoplasm (GO:0016528) | podosome (GO:0002102) | nucleus (GO:0005634) | cytosol (GO:0005829) | focal adhesion (GO:0005925) | lamellipodium (GO:0030027) | cytoplasm (GO:0005737) | cortical actin cytos…	Cluster01
HAVCR2	439	ENSSSCG00000028875	16:66139474-66160538:+1	protein_coding	hepatitis A virus cellular receptor 2	unknown	positive regulation of defense response to bacterium (GO:1900426) | negative regulation of immune response to tumor cell (GO:0002838) | positive regulation of ERK1 and ERK2 cascade (GO:0070374) | toll-like receptor 3 signaling pathway (GO:0034138) | negative regulation of interleukin-2 production (GO:0032703) | toll-like receptor 9 signaling pathway (GO:0034162) | negative regulation of innate im…	integral component of membrane (GO:0016021) | early endosome (GO:0005769) | immunological synapse (GO:0001772) | cell surface (GO:0009986) | membrane (GO:0016020) | extracellular exosome (GO:0070062)	Cluster01
HBP1	344	ENSSSCG00000035673	9:106965947-106996036:+1	protein_coding	HMG box-containing protein 1	unknown	unknown	nuclear speck (GO:0016607) | nucleoplasm (GO:0005654)	Cluster01
HDAC10	153	ENSSSCG00000000971	5:439836-445511:+1	protein_coding	histone deacetylase 10	protein deacetylase activity (GO:0033558) | histone deacetylase activity (GO:0004407) | hydrolase activity (GO:0016787) | histone deacetylase binding (GO:0042826) | NAD-dependent histone deacetylase activity (H3-K14 specific) (GO:0032041) | enzyme binding (GO:0019899)	regulation of transcription, DNA-templated (GO:0006355) | histone H3 deacetylation (GO:0070932) | negative regulation of transcription from RNA polymerase II promoter (GO:0000122) | histone deacetylation (GO:0016575) | protein deacetylation (GO:0006476) | transcription, DNA-templated (GO:0006351) | covalent chromatin modification (GO:0016569) | negative regulation of transcription, DNA-templated …	nucleus (GO:0005634) | histone deacetylase complex (GO:0000118) | cytoplasm (GO:0005737) | nucleoplasm (GO:0005654)	Cluster01
HDAC7	353	ENSSSCG00000027859	5:78151672-78166924:-1	protein_coding	histone deacetylase 7	chromatin binding (GO:0003682) | 14-3-3 protein binding (GO:0071889) | protein kinase binding (GO:0019901) | transcription corepressor activity (GO:0003714) | repressing transcription factor binding (GO:0070491) | protein kinase C binding (GO:0005080) | activating transcription factor binding (GO:0033613)	positive regulation of cell migration involved in sprouting angiogenesis (GO:0090050) | negative regulation of NIK/NF-kappaB signaling (GO:1901223) | negative regulation of interleukin-2 production (GO:0032703) | negative regulation of transcription from RNA polymerase II promoter (GO:0000122) | vasculogenesis (GO:0001570) | cell-cell junction assembly (GO:0007043) | negative regulation of osteob…	nucleus (GO:0005634) | cytosol (GO:0005829) | cytoplasm (GO:0005737)	Cluster01
HEATR5A	317	ENSSSCG00000001970	7:68161060-68257904:+1	protein_coding	HEAT repeat containing 5A	unknown	unknown	unknown	Cluster01
HFE	497	ENSSSCG00000037682	7:20758968-20768741:+1	protein_coding	hemochromatosis	beta-2-microglobulin binding (GO:0030881) | transferrin receptor binding (GO:1990459) | receptor binding (GO:0005102) | co-receptor binding (GO:0039706)	iron ion import across plasma membrane (GO:0098711) | positive regulation of transferrin receptor binding (GO:1904437) | BMP signaling pathway (GO:0030509) | positive regulation of receptor-mediated endocytosis (GO:0048260) | positive regulation of receptor activity (GO:2000273) | negative regulation of receptor activity (GO:2000272) | positive regulation of protein binding (GO:0032092) | negativ…	extracellular space (GO:0005615) | recycling endosome (GO:0055037) | early endosome (GO:0005769) | basal part of cell (GO:0045178) | external side of plasma membrane (GO:0009897) | apical part of cell (GO:0045177) | HFE-transferrin receptor complex (GO:1990712) | cytoplasmic vesicle (GO:0031410) | perinuclear region of cytoplasm (GO:0048471)	Cluster01
HOMER3	242	ENSSSCG00000013919	2:58913409-58923446:+1	protein_coding	homer scaffolding protein 3	G-protein coupled glutamate receptor binding (GO:0035256) | protein domain specific binding (GO:0019904) | protein C-terminus binding (GO:0008022)	unknown	postsynaptic density (GO:0014069) | cytosol (GO:0005829) | basal part of cell (GO:0045178)	Cluster01
HSF4	234	ENSSSCG00000002792	6:27809465-27813401:+1	protein_coding	heat shock transcription factor 4	sequence-specific DNA binding (GO:0043565) | DNA binding (GO:0003677) | transcription factor activity, sequence-specific DNA binding (GO:0003700)	positive regulation of cell differentiation (GO:0045597) | visual perception (GO:0007601) | regulation of transcription, DNA-templated (GO:0006355) | camera-type eye development (GO:0043010) | cell development (GO:0048468) | negative regulation of transcription from RNA polymerase II promoter (GO:0000122) | histone H3-K9 demethylation (GO:0033169) | positive regulation of transcription from RNA p…	nuclear speck (GO:0016607) | nucleus (GO:0005634)	Cluster01
HSPG2	395	ENSSSCG00000003514	6:79850757-79921097:-1	protein_coding	heparan sulfate proteoglycan 2	protein C-terminus binding (GO:0008022)	smooth muscle contraction (GO:0006939) | positive regulation of cell migration (GO:0030335)	extracellular space (GO:0005615) | extracellular matrix (GO:0031012) | focal adhesion (GO:0005925) | extracellular exosome (GO:0070062)	Cluster01
HVCN1	307	ENSSSCG00000009827	14:32005372-32043496:-1	protein_coding	hydrogen voltage gated channel 1	ion channel activity (GO:0005216) | voltage-gated proton channel activity (GO:0030171)	response to pH (GO:0009268) | response to zinc ion (GO:0010043) | cellular response to zinc ion (GO:0071294) | ion transmembrane transport (GO:0034220) | ion transport (GO:0006811) | cellular response to pH (GO:0071467) | proton transport (GO:0015992) | transmembrane transport (GO:0055085)	integral component of membrane (GO:0016021) | membrane (GO:0016020) | integral component of plasma membrane (GO:0005887)	Cluster01
HYAL1	378	ENSSSCG00000011404	13:32793565-32800793:-1	protein_coding	hyaluronidase-1 precursor	hyaluronan synthase activity (GO:0050501) | hydrolase activity (GO:0016787) | hydrolase activity, acting on glycosyl bonds (GO:0016798) | transcription factor binding (GO:0008134) | hyalurononglucosaminidase activity (GO:0004415) | catalytic activity (GO:0003824)	positive regulation of angiogenesis (GO:0045766) | inflammatory response (GO:0006954) | cellular response to interleukin-1 (GO:0071347) | positive regulation of epithelial cell proliferation (GO:0050679) | cellular response to fibroblast growth factor stimulus (GO:0044344) | cellular response to tumor necrosis factor (GO:0071356) | positive regulation of epithelial cell migration (GO:0010634) | r…	extracellular space (GO:0005615) | cytoplasmic vesicle (GO:0031410) | cytoplasm (GO:0005737) | hyaluranon cable (GO:0036117) | lysosome (GO:0005764) | extracellular exosome (GO:0070062)	Cluster01
IGDCC3	259	ENSSSCG00000004932	1:163348818-163389014:-1	protein_coding	immunoglobulin superfamily DCC subclass member 3	unknown	neuromuscular process controlling balance (GO:0050885)	integral component of membrane (GO:0016021) | membrane (GO:0016020) | integral component of plasma membrane (GO:0005887)	Cluster01
IGDCC4	219	ENSSSCG00000004931	1:163396234-163436063:-1	protein_coding	immunoglobulin superfamily DCC subclass member 4	unknown	unknown	integral component of membrane (GO:0016021) | membrane (GO:0016020)	Cluster01
IL17RC	281	ENSSSCG00000011559	13:66179298-66194619:+1	protein_coding	interleukin 17 receptor C	interleukin-17 receptor activity (GO:0030368) | receptor binding (GO:0005102)	granulocyte chemotaxis (GO:0071621) | defense response to fungus (GO:0050832) | positive regulation of interleukin-6 secretion (GO:2000778) | positive regulation of cytokine production involved in inflammatory response (GO:1900017) | cytokine-mediated signaling pathway (GO:0019221)	integral component of membrane (GO:0016021) | cell surface (GO:0009986) | plasma membrane (GO:0005886) | membrane (GO:0016020) | integral component of plasma membrane (GO:0005887)	Cluster01
IL27RA	282	ENSSSCG00000013766	2:65125270-65149764:-1	protein_coding	interleukin-27 receptor subunit alpha precursor	interleukin-27 receptor activity (GO:0045509)	positive regulation of T-helper 1 type immune response (GO:0002827) | defense response to Gram-positive bacterium (GO:0050830) | regulation of isotype switching to IgG isotypes (GO:0048302) | positive regulation of interferon-gamma production (GO:0032729) | negative regulation of type 2 immune response (GO:0002829)	unknown	Cluster01
ING3	260	ENSSSCG00000016619	18:25948097-25976570:-1	protein_coding	inhibitor of growth protein 3	metal ion binding (GO:0046872) | histone acetyltransferase activity (GO:0004402) | methylated histone binding (GO:0035064)	positive regulation of apoptotic process (GO:0043065) | histone H2A acetylation (GO:0043968) | covalent chromatin modification (GO:0016569) | histone H4 acetylation (GO:0043967)	NuA4 histone acetyltransferase complex (GO:0035267) | nucleus (GO:0005634) | Piccolo NuA4 histone acetyltransferase complex (GO:0032777) | Swr1 complex (GO:0000812)	Cluster01
INPP5D	302	ENSSSCG00000016298	15:133501092-133626644:+1	protein_coding	inositol polyphosphate-5-phosphatase D	PTB domain binding (GO:0051425) | inositol-polyphosphate 5-phosphatase activity (GO:0004445) | phosphatidylinositol trisphosphate phosphatase activity (GO:0034594) | hydrolase activity (GO:0016787) | SH3 domain binding (GO:0017124)	negative regulation of bone resorption (GO:0045779) | positive regulation of erythrocyte differentiation (GO:0045648) | negative regulation of cell proliferation (GO:0008285) | negative regulation of immune response (GO:0050777) | negative regulation of neutrophil differentiation (GO:0045659) | immunoglobulin mediated immune response (GO:0016064) | positive regulation of B cell differentiation (G…	cytosol (GO:0005829)	Cluster01
INPPL1	239	ENSSSCG00000014811	9:6793971-6807286:+1	protein_coding	Sus scrofa inositol polyphosphate phosphatase like 1 (INPPL1), mRNA.	SH2 domain binding (GO:0042169) | hydrolase activity (GO:0016787)	post-embryonic development (GO:0009791) | endocytosis (GO:0006897) | negative regulation of gene expression (GO:0010629) | endochondral ossification (GO:0001958) | response to insulin (GO:0032868) | actin filament organization (GO:0007015) | cellular lipid metabolic process (GO:0044255) | negative regulation of cell proliferation (GO:0008285) | ruffle assembly (GO:0097178) | phosphatidylinositol …	Golgi apparatus (GO:0005794) | cytosol (GO:0005829) | cytoplasm (GO:0005737) | plasma membrane (GO:0005886)	Cluster01
INTS6L	390	ENSSSCG00000012695	X:111011865-111072937:+1	protein_coding	integrator complex subunit 6 like	unknown	unknown	unknown	Cluster01
IQGAP1	497	ENSSSCG00000001814	7:52958096-53130721:+1	protein_coding	IQ motif containing GTPase activating protein 1	nucleic acid binding (GO:0003676) | phosphatidylinositol-3,4,5-trisphosphate binding (GO:0005547) | S100 protein binding (GO:0044548) | cadherin binding (GO:0045296) | Rho GTPase binding (GO:0017048) | Rac GTPase binding (GO:0048365) | protein kinase binding (GO:0019901) | protein phosphatase binding (GO:0019903) | calmodulin binding (GO:0005516) | protein serine/threonine kinase activator activi…	platelet-derived growth factor receptor signaling pathway (GO:0048008) | cellular response to platelet-derived growth factor stimulus (GO:0036120) | epidermal growth factor receptor signaling pathway (GO:0007173) | positive regulation of protein kinase activity (GO:0045860) | cellular response to fibroblast growth factor stimulus (GO:0044344) | cellular response to epidermal growth factor stimulu…	lateral plasma membrane (GO:0016328) | neuron projection (GO:0043005) | midbody (GO:0030496) | ruffle (GO:0001726) | membrane (GO:0016020) | extrinsic component of cytoplasmic side of plasma membrane (GO:0031234) | extracellular exosome (GO:0070062) | cytoplasmic ribonucleoprotein granule (GO:0036464) | intracellular ribonucleoprotein complex (GO:0030529) | focal adhesion (GO:0005925) | cytoplasm…	Cluster01
IRF2	438	ENSSSCG00000015782	15:45546783-45656928:-1	protein_coding	interferon regulatory factor 2	RNA polymerase II regulatory region sequence-specific DNA binding (GO:0000977) | DNA binding (GO:0003677) | transcription factor activity, sequence-specific DNA binding (GO:0003700) | transcriptional activator activity, RNA polymerase II transcription regulatory region sequence-specific binding (GO:0001228) | regulatory region DNA binding (GO:0000975)	positive regulation of transcription from RNA polymerase II promoter (GO:0045944) | defense response to virus (GO:0051607) | regulation of transcription, DNA-templated (GO:0006355) | transcription, DNA-templated (GO:0006351) | transcription from RNA polymerase II promoter (GO:0006366) | cell proliferation (GO:0008283)	nucleus (GO:0005634) | focal adhesion (GO:0005925) | cytosol (GO:0005829) | nucleoplasm (GO:0005654)	Cluster01
IRF5	341	ENSSSCG00000016573	18:19678308-19691154:-1	protein_coding	interferon regulatory factor 5	sequence-specific DNA binding (GO:0043565) | DNA binding (GO:0003677) | transcription factor activity, sequence-specific DNA binding (GO:0003700) | regulatory region DNA binding (GO:0000975)	response to muramyl dipeptide (GO:0032495) | positive regulation of apoptotic process (GO:0043065) | response to peptidoglycan (GO:0032494) | defense response to virus (GO:0051607) | regulation of transcription, DNA-templated (GO:0006355) | cytokine-mediated signaling pathway (GO:0019221) | positive regulation of transcription from RNA polymerase II promoter (GO:0045944) | transcription, DNA-temp…	nucleus (GO:0005634) | cytoplasm (GO:0005737)	Cluster01
IRF8	383	ENSSSCG00000034980	6:3041417-3060685:-1	protein_coding	interferon regulatory factor 8	transcriptional repressor activity, RNA polymerase II core promoter proximal region sequence-specific binding (GO:0001078) | RNA polymerase II core promoter proximal region sequence-specific DNA binding (GO:0000978) | RNA polymerase II regulatory region sequence-specific DNA binding (GO:0000977) | DNA binding (GO:0003677) | transcription factor activity, sequence-specific DNA binding (GO:0003700)…	defense response to bacterium (GO:0042742) | response to bacterium (GO:0009617) | regulation of transcription, DNA-templated (GO:0006355) | positive regulation of interleukin-12 production (GO:0032735) | phagocytosis (GO:0006909) | positive regulation of transcription from RNA polymerase II promoter (GO:0045944) | negative regulation of transcription from RNA polymerase II promoter (GO:0000122) |…	nucleus (GO:0005634) | cytoplasm (GO:0005737) | nucleoplasm (GO:0005654)	Cluster01
ITGA1	444	ENSSSCG00000016885	16:32185484-32295491:+1	protein_coding	integrin subunit alpha 1	protein phosphatase binding (GO:0019903) | collagen binding involved in cell-matrix adhesion (GO:0098639)	negative regulation of epidermal growth factor receptor signaling pathway (GO:0042059) | neutrophil chemotaxis (GO:0030593) | negative regulation of cell proliferation (GO:0008285) | cell adhesion (GO:0007155) | cellular extravasation (GO:0045123) | positive regulation of phosphoprotein phosphatase activity (GO:0032516) | integrin-mediated signaling pathway (GO:0007229) | cell-matrix adhesion (GO…	integral component of membrane (GO:0016021) | cell surface (GO:0009986) | basal part of cell (GO:0045178) | membrane (GO:0016020) | extracellular exosome (GO:0070062) | external side of plasma membrane (GO:0009897) | integrin alpha1-beta1 complex (GO:0034665) | focal adhesion (GO:0005925) | integrin complex (GO:0008305)	Cluster01
ITGA6	344	ENSSSCG00000015955	15:78504312-78589645:+1	protein_coding	integrin subunit alpha 6	insulin-like growth factor I binding (GO:0031994) | cadherin binding (GO:0045296) | neuregulin binding (GO:0038132) | integrin binding (GO:0005178)	filopodium assembly (GO:0046847) | positive regulation of GTPase activity (GO:0043547) | skin development (GO:0043588) | brown fat cell differentiation (GO:0050873) | integrin-mediated signaling pathway (GO:0007229) | amelogenesis (GO:0097186) | positive regulation of transcription from RNA polymerase II promoter (GO:0045944) | cellular response to extracellular stimulus (GO:0031668) | positive r…	basement membrane (GO:0005604) | integral component of membrane (GO:0016021) | basolateral plasma membrane (GO:0016323) | basal plasma membrane (GO:0009925) | cell surface (GO:0009986) | basal part of cell (GO:0045178) | plasma membrane (GO:0005886) | membrane (GO:0016020) | external side of plasma membrane (GO:0009897) | focal adhesion (GO:0005925) | hemidesmosome (GO:0030056) | integrin complex…	Cluster01
ITGA7	252	ENSSSCG00000036237	5:21127015-21147909:-1	protein_coding	integrin subunit alpha 7	unknown	endodermal cell differentiation (GO:0035987) | heterotypic cell-cell adhesion (GO:0034113)	unknown	Cluster01
ITGA9	329	ENSSSCG00000011245	13:22298498-22651675:+1	protein_coding	integrin subunit alpha 9	unknown	neutrophil chemotaxis (GO:0030593) | cell adhesion (GO:0007155) | integrin-mediated signaling pathway (GO:0007229)	integral component of membrane (GO:0016021) | basal plasma membrane (GO:0009925) | integrin complex (GO:0008305) | membrane (GO:0016020)	Cluster01
ITGAL	409	ENSSSCG00000007797	3:17817568-17858086:-1	protein_coding	integrin alpha-L precursor	cell adhesion molecule binding (GO:0050839) | ICAM-3 receptor activity (GO:0030369)	T cell activation via T cell receptor contact with antigen bound to MHC molecule on antigen presenting cell (GO:0002291) | heterophilic cell-cell adhesion via plasma membrane cell adhesion molecules (GO:0007157) | cell adhesion (GO:0007155) | receptor clustering (GO:0043113) | leukocyte cell-cell adhesion (GO:0007159) | integrin-mediated signaling pathway (GO:0007229) | cell-matrix adhesion (GO:0…	integral component of membrane (GO:0016021) | cell surface (GO:0009986) | integrin complex (GO:0008305) | membrane (GO:0016020) | integrin alphaL-beta2 complex (GO:0034687) | extracellular exosome (GO:0070062)	Cluster01
ITGB1	476	ENSSSCG00000011101	10:56078401-56173795:-1	protein_coding	Sus scrofa integrin subunit beta 1 (ITGB1), mRNA.	cell adhesion molecule binding (GO:0050839) | fibronectin binding (GO:0001968) | laminin binding (GO:0043236) | protein complex binding (GO:0032403) | cadherin binding (GO:0045296) | integrin binding (GO:0005178) | receptor activity (GO:0004872) | actin binding (GO:0003779) | protein heterodimerization activity (GO:0046982) | protease binding (GO:0002020) | collagen binding involved in cell-matri…	cell migration (GO:0016477) | positive regulation of GTPase activity (GO:0043547) | regulation of collagen catabolic process (GO:0010710) | integrin-mediated signaling pathway (GO:0007229) | cell-cell adhesion mediated by integrin (GO:0033631) | calcium-independent cell-matrix adhesion (GO:0007161) | leukocyte tethering or rolling (GO:0050901) | mesodermal cell differentiation (GO:0048333) | cell…	integrin alpha11-beta1 complex (GO:0034681) | dendritic spine (GO:0043197) | cell surface (GO:0009986) | integrin alpha3-beta1 complex (GO:0034667) | plasma membrane (GO:0005886) | extracellular exosome (GO:0070062) | invadopodium membrane (GO:0071438) | synapse (GO:0045202) | sarcolemma (GO:0042383) | cytoplasmic vesicle (GO:0031410) | membrane raft (GO:0045121) | cytoplasm (GO:0005737) | perinu…	Cluster01
ITGB2	383	ENSSSCG00000025133	13:207510960-207544146:-1	protein_coding	integrin beta-2 precursor	cell adhesion molecule binding (GO:0050839) | ICAM-3 receptor activity (GO:0030369) | protein kinase binding (GO:0019901) | receptor activity (GO:0004872) | heat shock protein binding (GO:0031072)	regulation of peptidyl-tyrosine phosphorylation (GO:0050730) | neutrophil chemotaxis (GO:0030593) | cell adhesion (GO:0007155) | positive regulation of phagocytosis (GO:0050766) | integrin-mediated signaling pathway (GO:0007229) | endodermal cell differentiation (GO:0035987) | receptor clustering (GO:0043113) | leukocyte cell-cell adhesion (GO:0007159) | heterotypic cell-cell adhesion (GO:0034113…	integral component of membrane (GO:0016021) | receptor complex (GO:0043235) | cell surface (GO:0009986) | extracellular vesicle (GO:1903561) | membrane (GO:0016020) | extracellular exosome (GO:0070062) | integrin complex (GO:0008305) | integrin alphaL-beta2 complex (GO:0034687)	Cluster01
ITGB5	277	ENSSSCG00000037905	13:135467337-135590352:+1	protein_coding	integrin beta-5 precursor	unknown	endodermal cell differentiation (GO:0035987) | transforming growth factor beta receptor signaling pathway (GO:0007179) | stress fiber assembly (GO:0043149) | epithelial cell-cell adhesion (GO:0090136) | integrin-mediated signaling pathway (GO:0007229) | cell-matrix adhesion (GO:0007160)	receptor complex (GO:0043235) | focal adhesion (GO:0005925) | cell surface (GO:0009986) | integrin alphav-beta5 complex (GO:0034684) | extracellular exosome (GO:0070062)	Cluster01
ITPKB	300	ENSSSCG00000040100	10:14365938-14467681:-1	protein_coding	inositol-trisphosphate 3-kinase B	inositol-1,4,5-trisphosphate 3-kinase activity (GO:0008440)	positive regulation of alpha-beta T cell differentiation (GO:0046638) | positive regulation of Ras protein signal transduction (GO:0046579) | negative regulation of myeloid cell differentiation (GO:0045638) | common myeloid progenitor cell proliferation (GO:0035726) | inositol trisphosphate metabolic process (GO:0032957) | positive thymic T cell selection (GO:0045059) | negative regulation of neu…	nucleus (GO:0005634) | cytosol (GO:0005829) | membrane (GO:0016020)	Cluster01
ITPR2	355	ENSSSCG00000000555	5:46935923-47464125:+1	protein_coding	inositol 1,4,5-trisphosphate receptor type 2	calcium-release channel activity (GO:0015278) | calcium channel activity (GO:0005262) | calcium ion binding (GO:0005509) | phosphatidylinositol binding (GO:0035091) | inositol 1,4,5-trisphosphate-sensitive calcium-release channel activity (GO:0005220)	response to hypoxia (GO:0001666) | calcium ion transmembrane transport (GO:0070588) | cellular response to cAMP (GO:0071320) | release of sequestered calcium ion into cytosol (GO:0051209) | inositol phosphate-mediated signaling (GO:0048016) | cellular response to ethanol (GO:0071361) | calcium ion transport (GO:0006816)	receptor complex (GO:0043235) | membrane (GO:0016020) | endoplasmic reticulum (GO:0005783) | plasma membrane (GO:0005886) | sarcoplasmic reticulum (GO:0016529) | sarcoplasmic reticulum membrane (GO:0033017) | nucleus (GO:0005634) | cell cortex (GO:0005938) | cytoplasm (GO:0005737)	Cluster01
ITPR3	305	ENSSSCG00000001518	7:29835869-29902160:+1	protein_coding	inositol 1,4,5-trisphosphate receptor type 3	ion channel activity (GO:0005216) | calcium-release channel activity (GO:0015278) | calcium channel activity (GO:0005262) | inositol 1,4,5 trisphosphate binding (GO:0070679) | calcium ion binding (GO:0005509) | phosphatidylinositol binding (GO:0035091) | inositol 1,4,5-trisphosphate-sensitive calcium-release channel activity (GO:0005220)	long-term synaptic potentiation (GO:0060291) | response to calcium ion (GO:0051592) | sensory perception of bitter taste (GO:0050913) | sensory perception of sweet taste (GO:0050916) | ion transport (GO:0006811) | inositol phosphate-mediated signaling (GO:0048016) | calcium ion transport into cytosol (GO:0060402) | calcium ion transport (GO:0006816) | release of sequestered calcium ion into cytos…	integral component of membrane (GO:0016021) | receptor complex (GO:0043235) | nucleolus (GO:0005730) | endoplasmic reticulum (GO:0005783) | membrane (GO:0016020) | plasma membrane (GO:0005886) | nucleus (GO:0005634) | endoplasmic reticulum membrane (GO:0005789) | cytoplasm (GO:0005737) | nucleoplasm (GO:0005654) | integral component of plasma membrane (GO:0005887)	Cluster01
JAG1	429	ENSSSCG00000007067	17:19588020-19630085:-1	protein_coding	jagged 1	calcium ion binding (GO:0005509) | phospholipid binding (GO:0005543) | Notch binding (GO:0005112)	negative regulation of neuron differentiation (GO:0045665) | T cell mediated immunity (GO:0002456) | camera-type eye development (GO:0043010) | neuronal stem cell population maintenance (GO:0097150) | positive regulation of transcription from RNA polymerase II promoter (GO:0045944) | positive regulation of Notch signaling pathway (GO:0045747) | ciliary body morphogenesis (GO:0061073) | animal org…	integral component of membrane (GO:0016021) | apical part of cell (GO:0045177) | adherens junction (GO:0005912) | apical plasma membrane (GO:0016324) | plasma membrane (GO:0005886) | membrane (GO:0016020)	Cluster01
JAM2	451	ENSSSCG00000023028	13:189165917-189275839:+1	protein_coding	junctional adhesion molecule 2	protein heterodimerization activity (GO:0046982)	negative regulation of cell adhesion (GO:0007162)	integral component of membrane (GO:0016021) | membrane (GO:0016020)	Cluster01
KANK1	365	ENSSSCG00000005235	1:221013400-221218875:-1	protein_coding	KN motif and ankyrin repeat domains 1	beta-catenin binding (GO:0008013)	negative regulation of ruffle assembly (GO:1900028) | positive regulation of wound healing (GO:0090303) | negative regulation of Rho protein signal transduction (GO:0035024) | negative regulation of neuron projection development (GO:0010977) | negative regulation of lamellipodium morphogenesis (GO:2000393) | negative regulation of cell migration (GO:0030336) | regulation of establishment of cell …	ruffle membrane (GO:0032587) | plasma membrane (GO:0005886)	Cluster01
KDELC2	450	ENSSSCG00000015009	9:36856629-36879489:-1	protein_coding	KDEL motif containing 2	glucosyltransferase activity (GO:0046527)	glycolipid metabolic process (GO:0006664)	endoplasmic reticulum lumen (GO:0005788)	Cluster01
KDM5D	313	ENSSSCG00000032354	Y:39582815-39631318:+1	protein_coding	lysine demethylase 5D	androgen receptor binding (GO:0050681) | histone demethylase activity (H3-K4 specific) (GO:0032453)	T cell antigen processing and presentation (GO:0002457) | regulation of androgen receptor signaling pathway (GO:0060765) | histone H3-K4 demethylation (GO:0034720)	unknown	Cluster01
KDR	396	ENSSSCG00000008844	8:41809115-41856379:-1	protein_coding	kinase insert domain receptor	vascular endothelial growth factor-activated receptor activity (GO:0005021) | kinase activity (GO:0016301) | integrin binding (GO:0005178) | nucleotide binding (GO:0000166) | ATP binding (GO:0005524) | transferase activity (GO:0016740) | protein tyrosine kinase activity (GO:0004713) | transmembrane receptor protein tyrosine kinase activity (GO:0004714) | protein kinase activity (GO:0004672) | gro…	positive regulation of angiogenesis (GO:0045766) | positive regulation of endothelial cell migration (GO:0010595) | negative regulation of endothelial cell apoptotic process (GO:2000352) | positive regulation of ERK1 and ERK2 cascade (GO:0070374) | positive regulation of endothelial cell proliferation (GO:0001938) | peptidyl-tyrosine phosphorylation (GO:0018108) | positive regulation of endotheli…	endosome (GO:0005768) | integral component of membrane (GO:0016021) | Golgi apparatus (GO:0005794) | membrane raft (GO:0045121) | plasma membrane (GO:0005886) | endoplasmic reticulum (GO:0005783) | membrane (GO:0016020) | integral component of plasma membrane (GO:0005887)	Cluster01
KIAA0040	430	ENSSSCG00000040719	9:117253831-117287736:-1	protein_coding	KIAA0040	unknown	unknown	integral component of membrane (GO:0016021) | membrane (GO:0016020)	Cluster01
KIAA1161	337	ENSSSCG00000033196	10:32436344-32443967:+1	protein_coding	KIAA1161	unknown	positive regulation of protein kinase B signaling (GO:0051897) | skeletal muscle fiber development (GO:0048741) | positive regulation of insulin-like growth factor receptor signaling pathway (GO:0043568)	nuclear membrane (GO:0031965)	Cluster01
KIF7	465	ENSSSCG00000001840	7:55197152-55220264:-1	protein_coding	kinesin family member 7	ATP-dependent microtubule motor activity, plus-end-directed (GO:0008574) | ATP binding (GO:0005524) | motor activity (GO:0003774) | microtubule binding (GO:0008017) | microtubule motor activity (GO:0003777) | nucleotide binding (GO:0000166)	microtubule-based movement (GO:0007018)	kinesin complex (GO:0005871) | cilium (GO:0005929)	Cluster01
LAMA1	404	ENSSSCG00000034767	6:100355065-100468454:+1	protein_coding	laminin subunit alpha 1	protein C-terminus binding (GO:0008022)	unknown	basement membrane (GO:0005604) | extracellular space (GO:0005615) | extracellular matrix (GO:0031012) | laminin-3 complex (GO:0005608) | membrane (GO:0016020) | laminin-1 complex (GO:0005606)	Cluster01
LAMA3	195	ENSSSCG00000003709	6:108548914-108805368:+1	protein_coding	laminin subunit alpha 3	receptor binding (GO:0005102)	endodermal cell differentiation (GO:0035987) | regulation of cell migration (GO:0030334) | cell adhesion (GO:0007155) | regulation of embryonic development (GO:0045995) | regulation of cell adhesion (GO:0030155)	basement membrane (GO:0005604) | laminin-5 complex (GO:0005610) | extracellular exosome (GO:0070062)	Cluster01
LAMA4	267	ENSSSCG00000004425	1:78072305-78223968:-1	protein_coding	laminin subunit alpha 4	receptor binding (GO:0005102)	regulation of cell migration (GO:0030334) | cell adhesion (GO:0007155) | regulation of embryonic development (GO:0045995) | blood vessel development (GO:0001568) | brown fat cell differentiation (GO:0050873) | regulation of cell adhesion (GO:0030155)	basal lamina (GO:0005605) | basement membrane (GO:0005604) | extracellular space (GO:0005615) | extracellular matrix (GO:0031012)	Cluster01
LAMB2	470	ENSSSCG00000011377	13:31738286-31751291:-1	protein_coding	laminin subunit beta 2	integrin binding (GO:0005178)	metanephric glomerular basement membrane development (GO:0072274) | retina development in camera-type eye (GO:0060041) | neuron projection development (GO:0031175) | visual perception (GO:0007601) | neuromuscular junction development (GO:0007528) | astrocyte development (GO:0014002) | metanephric glomerular visceral epithelial cell development (GO:0072249) | axon extension involved in regeneratio…	basal lamina (GO:0005605) | basement membrane (GO:0005604) | extracellular space (GO:0005615) | extracellular matrix (GO:0031012) | laminin-3 complex (GO:0005608) | extracellular exosome (GO:0070062) | laminin complex (GO:0043256) | synapse (GO:0045202) | synaptic cleft (GO:0043083)	Cluster01
LAPTM5	288	ENSSSCG00000025034	6:87363665-87390238:-1	protein_coding	lysosomal protein transmembrane 5	unknown	transport (GO:0006810) | cellular response to leukemia inhibitory factor (GO:1990830)	lysosomal membrane (GO:0005765) | integral component of membrane (GO:0016021) | membrane (GO:0016020) | integral component of plasma membrane (GO:0005887)	Cluster01
LCP2	305	ENSSSCG00000017006	16:53696864-53739704:+1	protein_coding	lymphocyte cytosolic protein 2	unknown	cytokine secretion (GO:0050663) | immune response (GO:0006955) | T cell receptor signaling pathway (GO:0050852) | positive regulation of protein kinase activity (GO:0045860) | mast cell activation (GO:0045576) | intracellular signal transduction (GO:0035556) | transmembrane receptor protein tyrosine kinase signaling pathway (GO:0007169)	TCR signalosome (GO:0036398) | cytosol (GO:0005829) | cell-cell junction (GO:0005911) | plasma membrane raft (GO:0044853)	Cluster01
LFNG	300	ENSSSCG00000007572	3:1810892-1819422:+1	protein_coding	LFNG O-fucosylpeptide 3-beta-N-acetylglucosaminyltransferase	transferase activity (GO:0016740) | metal ion binding (GO:0046872) | transferase activity, transferring glycosyl groups (GO:0016757) | O-fucosylpeptide 3-beta-N-acetylglucosaminyltransferase activity (GO:0033829)	marginal zone B cell differentiation (GO:0002315) | negative regulation of Notch signaling pathway involved in somitogenesis (GO:1902367) | pattern specification process (GO:0007389) | regulation of somitogenesis (GO:0014807) | regulation of Notch signaling pathway (GO:0008593) | somitogenesis (GO:0001756) | T cell differentiation (GO:0030217) | positive regulation of Notch signaling pathway (GO:…	Golgi membrane (GO:0000139) | integral component of Golgi membrane (GO:0030173) | Golgi apparatus (GO:0005794) | extracellular vesicle (GO:1903561) | membrane (GO:0016020)	Cluster01
LGALS8	293	ENSSSCG00000010146	14:54867013-54892071:-1	protein_coding	galectin-8	carbohydrate binding (GO:0030246) | integrin binding (GO:0005178)	xenophagy (GO:0098792) | cellular response to virus (GO:0098586) | lymphatic endothelial cell migration (GO:1904977)	cytosol (GO:0005829) | cytoplasm (GO:0005737) | membrane (GO:0016020) | extracellular exosome (GO:0070062)	Cluster01
LGMN	293	ENSSSCG00000002452	7:114175183-114217319:-1	protein_coding	legumain	cysteine-type endopeptidase activity (GO:0004197) | peptidase activity (GO:0008233)	vacuolar protein processing (GO:0006624) | negative regulation of neuron apoptotic process (GO:0043524) | proteolysis involved in cellular protein catabolic process (GO:0051603) | negative regulation of multicellular organism growth (GO:0040015) | renal system process (GO:0003014) | receptor catabolic process (GO:0032801) | response to acidic pH (GO:0010447) | proteolysis (GO:0006508) | negative …	apical part of cell (GO:0045177) | late endosome (GO:0005770) | lysosome (GO:0005764) | extracellular exosome (GO:0070062) | vacuole (GO:0005773)	Cluster01
LIMA1	347	ENSSSCG00000032269	5:16071925-16177130:-1	protein_coding	LIM domain and actin-binding protein 1	actin monomer binding (GO:0003785) | cadherin binding (GO:0045296) | actin filament binding (GO:0051015)	actin filament bundle assembly (GO:0051017) | negative regulation of actin filament depolymerization (GO:0030835) | ruffle organization (GO:0031529)	cleavage furrow (GO:0032154) | stress fiber (GO:0001725) | actin cytoskeleton (GO:0015629) | focal adhesion (GO:0005925) | brush border (GO:0005903)	Cluster01
LIMD1	329	ENSSSCG00000011313	13:28730192-28811615:+1	protein_coding	LIM domains containing 1	metal ion binding (GO:0046872) | transcription corepressor activity (GO:0003714)	cell migration (GO:0016477) | positive regulation of gene silencing by miRNA (GO:2000637) | negative regulation of hippo signaling (GO:0035331) | regulation of transcription, DNA-templated (GO:0006355) | negative regulation of canonical Wnt signaling pathway (GO:0090090) | gene silencing by miRNA (GO:0035195) | cytoskeleton organization (GO:0007010) | response to hypoxia (GO:0001666) | regulation…	adherens junction (GO:0005912) | transcription factor complex (GO:0005667) | plasma membrane (GO:0005886) | P-body (GO:0000932) | nucleus (GO:0005634) | RISC complex (GO:0016442) | focal adhesion (GO:0005925) | cytoplasm (GO:0005737) | cell-cell junction (GO:0005911)	Cluster01
LOX	396	ENSSSCG00000014232	2:125591789-125607594:-1	protein_coding	protein-lysine 6-oxidase precursor	oxidoreductase activity, acting on the CH-NH2 group of donors, oxygen as acceptor (GO:0016641) | protein-lysine 6-oxidase activity (GO:0004720) | copper ion binding (GO:0005507)	elastic fiber assembly (GO:0048251) | heart development (GO:0007507) | blood vessel development (GO:0001568) | collagen fibril organization (GO:0030199) | lung development (GO:0030324) | aorta development (GO:0035904) | blood vessel morphogenesis (GO:0048514) | oxidation-reduction process (GO:0055114)	extracellular space (GO:0005615) | proteinaceous extracellular matrix (GO:0005578) | collagen trimer (GO:0005581) | extracellular region (GO:0005576)	Cluster01
LOXL3	370	ENSSSCG00000008266	3:68498183-68517445:+1	protein_coding	lysyl oxidase like 3	fibronectin binding (GO:0001968) | oxidoreductase activity, acting on the CH-NH2 group of donors, oxygen as acceptor (GO:0016641) | scavenger receptor activity (GO:0005044) | protein-lysine 6-oxidase activity (GO:0004720) | copper ion binding (GO:0005507)	somite development (GO:0061053) | peptidyl-lysine oxidation (GO:0018057) | inflammatory response (GO:0006954) | fibronectin fibril organization (GO:1905590) | spinal cord development (GO:0021510) | lung development (GO:0030324) | negative regulation of T-helper 17 cell lineage commitment (GO:2000329) | epithelial to mesenchymal transition (GO:0001837) | receptor-mediated endocytosis (GO:0006898) …	nucleus (GO:0005634) | extracellular space (GO:0005615) | cytoplasm (GO:0005737) | membrane (GO:0016020) | extracellular region (GO:0005576)	Cluster01
LPAR6	416	ENSSSCG00000036063	11:19218398-19220627:+1	protein_coding	lysophosphatidic acid receptor 6	unknown	unknown	plasma membrane (GO:0005886) | intracellular membrane-bounded organelle (GO:0043231)	Cluster01
LPCAT2	344	ENSSSCG00000002828	6:29997765-30056713:-1	protein_coding	lysophosphatidylcholine acyltransferase 2	1-alkylglycerophosphocholine O-acetyltransferase activity (GO:0047192) | calcium ion binding (GO:0005509) | transferase activity, transferring acyl groups (GO:0016746) | 1-acylglycerophosphocholine O-acyltransferase activity (GO:0047184)	metabolic process (GO:0008152) | membrane organization (GO:0061024) | platelet activating factor biosynthetic process (GO:0006663) | phosphatidylcholine acyl-chain remodeling (GO:0036151)	Golgi stack (GO:0005795) | integral component of membrane (GO:0016021) | lipid particle (GO:0005811) | endoplasmic reticulum (GO:0005783) | membrane (GO:0016020)	Cluster01
LRIG1	336	ENSSSCG00000011499	13:47910417-48026763:-1	protein_coding	leucine rich repeats and immunoglobulin like domains 1	unknown	hair cycle process (GO:0022405) | otolith morphogenesis (GO:0032474) | innervation (GO:0060384) | sensory perception of sound (GO:0007605)	integral component of membrane (GO:0016021) | membrane (GO:0016020)	Cluster01
LRP1	313	ENSSSCG00000000423	5:22436202-22518418:+1	protein_coding	LDL receptor related protein 1	RNA binding (GO:0003723) | calcium ion binding (GO:0005509) | protein complex binding (GO:0032403) | alpha-2 macroglobulin receptor activity (GO:0016964) | apolipoprotein binding (GO:0034185) | clathrin heavy chain binding (GO:0032050)	positive regulation of protein localization to plasma membrane (GO:1903078) | regulation of protein metabolic process (GO:0051246) | transcytosis (GO:0045056) | astrocyte activation involved in immune response (GO:0002265) | positive regulation of amyloid-beta clearance (GO:1900223) | positive regulation of endocytosis (GO:0045807) | positive regulation of protein binding (GO:0032092) | positive …	lysosomal membrane (GO:0005765) | integral component of membrane (GO:0016021) | receptor complex (GO:0043235) | basolateral plasma membrane (GO:0016323) | early endosome (GO:0005769) | nucleolus (GO:0005730) | membrane (GO:0016020) | cytosol (GO:0005829) | focal adhesion (GO:0005925)	Cluster01
LRP10	452	ENSSSCG00000034465	7:76149307-76158905:-1	protein_coding	low-density lipoprotein receptor-related protein 10 precursor	low-density lipoprotein receptor activity (GO:0005041)	lipid metabolic process (GO:0006629) | inner ear development (GO:0048839) | lipid transport (GO:0006869)	integral component of membrane (GO:0016021) | membrane (GO:0016020)	Cluster01
LRP4	337	ENSSSCG00000013248	2:15616131-15672874:+1	protein_coding	LDL receptor related protein 4	Wnt-protein binding (GO:0017147) | calcium ion binding (GO:0005509) | protein homodimerization activity (GO:0042803) | Wnt-activated receptor activity (GO:0042813) | receptor tyrosine kinase binding (GO:0030971)	kidney development (GO:0001822) | Wnt signaling pathway involved in dorsal/ventral axis specification (GO:0044332) | embryonic digit morphogenesis (GO:0042733) | BMP signaling pathway (GO:0030509) | positive regulation of skeletal muscle acetylcholine-gated channel clustering (GO:1904395) | negative regulation of ossification (GO:0030279) | negative regulation of Wnt signaling pathway (GO:0030178…	integral component of membrane (GO:0016021) | receptor complex (GO:0043235) | cell surface (GO:0009986) | neuromuscular junction (GO:0031594) | plasma membrane (GO:0005886) | membrane (GO:0016020)	Cluster01
LRP5	347	ENSSSCG00000012885	2:4532736-4653863:-1	protein_coding	LDL receptor related protein 5	Wnt-protein binding (GO:0017147) | coreceptor activity involved in Wnt signaling pathway (GO:0071936) | Wnt-activated receptor activity (GO:0042813)	positive regulation of mesenchymal cell proliferation (GO:0002053) | limb morphogenesis (GO:0035108) | cell-cell signaling involved in mammary gland development (GO:0060764) | regulation of insulin secretion involved in cellular response to glucose stimulus (GO:0061178) | Wnt signaling pathway involved in dorsal/ventral axis specification (GO:0044332) | positive regulation of mitotic nuclear divi…	integral component of membrane (GO:0016021) | receptor complex (GO:0043235) | plasma membrane (GO:0005886) | membrane (GO:0016020) | mitochondrion (GO:0005739)	Cluster01
LRRK1	434	ENSSSCG00000004823	1:139494121-139624607:+1	protein_coding	leucine rich repeat kinase 1	identical protein binding (GO:0042802) | ATP binding (GO:0005524) | protein kinase activity (GO:0004672) | protein serine/threonine kinase activity (GO:0004674) | signal transducer activity (GO:0004871) | GTP binding (GO:0005525)	bone resorption (GO:0045453) | small GTPase mediated signal transduction (GO:0007264) | positive regulation of intracellular signal transduction (GO:1902533) | negative regulation of peptidyl-tyrosine phosphorylation (GO:0050732) | positive regulation of canonical Wnt signaling pathway (GO:0090263) | protein phosphorylation (GO:0006468) | positive regulation of peptidyl-tyrosine phosphorylation (…	cytosol (GO:0005829) | cytoplasm (GO:0005737) | mitochondrion (GO:0005739)	Cluster01
LTC4S	201	ENSSSCG00000028488	2:78799449-78802256:-1	protein_coding	leukotriene C4 synthase	lipid binding (GO:0008289) | glutathione peroxidase activity (GO:0004602) | enzyme activator activity (GO:0008047) | glutathione transferase activity (GO:0004364) | leukotriene-C4 synthase activity (GO:0004464)	cellular oxidant detoxification (GO:0098869) | leukotriene metabolic process (GO:0006691) | positive regulation of catalytic activity (GO:0043085) | leukotriene biosynthetic process (GO:0019370)	integral component of membrane (GO:0016021) | nuclear envelope (GO:0005635) | endoplasmic reticulum (GO:0005783) | membrane (GO:0016020)	Cluster01
LUM	254	ENSSSCG00000000916	5:91748494-91760563:+1	protein_coding	lumican precursor	collagen binding (GO:0005518)	positive regulation of transcription from RNA polymerase II promoter (GO:0045944) | visual perception (GO:0007601) | positive regulation of transforming growth factor beta1 production (GO:0032914) | collagen fibril organization (GO:0030199)	fibrillar collagen trimer (GO:0005583) | extracellular space (GO:0005615) | extracellular matrix (GO:0031012) | proteinaceous extracellular matrix (GO:0005578) | extracellular exosome (GO:0070062)	Cluster01
LYL1	408	ENSSSCG00000024549	2:65952519-65954294:+1	protein_coding	LYL1, basic helix-loop-helix family member	DNA binding (GO:0003677) | RNA polymerase II regulatory region sequence-specific DNA binding (GO:0000977) | protein dimerization activity (GO:0046983) | RNA polymerase II transcription factor activity, sequence-specific DNA binding (GO:0000981)	definitive hemopoiesis (GO:0060216) | B cell differentiation (GO:0030183) | regulation of transcription, DNA-templated (GO:0006355) | positive regulation of transcription, DNA-templated (GO:0045893) | blood vessel maturation (GO:0001955) | regulation of transcription from RNA polymerase II promoter (GO:0006357)	nucleus (GO:0005634)	Cluster01
LYN	410	ENSSSCG00000006250	4:75786099-75904235:-1	protein_coding	LYN proto-oncogene, Src family tyrosine kinase	non-membrane spanning protein tyrosine kinase activity (GO:0004715) | protein complex binding (GO:0032403) | ephrin receptor binding (GO:0046875) | receptor binding (GO:0005102) | kinase activity (GO:0016301) | nucleotide binding (GO:0000166) | ATP binding (GO:0005524) | transferase activity (GO:0016740) | protein tyrosine kinase activity (GO:0004713) | ion channel binding (GO:0044325) | protein …	inflammatory response (GO:0006954) | cell migration (GO:0016477) | regulation of ERK1 and ERK2 cascade (GO:0070372) | positive regulation of mast cell proliferation (GO:0070668) | positive regulation of aspartic-type endopeptidase activity involved in amyloid precursor protein catabolic process (GO:1902961) | negative regulation of ERK1 and ERK2 cascade (GO:0070373) | peptidyl-tyrosine phosphoryl…	Golgi apparatus (GO:0005794) | plasma membrane (GO:0005886) | extrinsic component of cytoplasmic side of plasma membrane (GO:0031234) | intracellular membrane-bounded organelle (GO:0043231) | extracellular exosome (GO:0070062) | nucleus (GO:0005634) | cytoplasm (GO:0005737) | membrane raft (GO:0045121) | perinuclear region of cytoplasm (GO:0048471)	Cluster01
MANBA	325	ENSSSCG00000009166	8:118251168-118409553:+1	protein_coding	mannosidase beta	hydrolase activity, hydrolyzing O-glycosyl compounds (GO:0004553)	carbohydrate metabolic process (GO:0005975)	intracellular membrane-bounded organelle (GO:0043231)	Cluster01
MANSC1	328	ENSSSCG00000040835	5:60086747-60097644:+1	protein_coding	MANSC domain containing 1	unknown	unknown	unknown	Cluster01
MAP3K1	377	ENSSSCG00000016918	16:35872330-35947096:+1	protein_coding	mitogen-activated protein kinase kinase kinase 1	ATP binding (GO:0005524) | protein kinase activity (GO:0004672) | protein kinase binding (GO:0019901) | protein serine/threonine kinase activity (GO:0004674) | zinc ion binding (GO:0008270)	regulation of apoptotic process (GO:0042981) | signal transduction by protein phosphorylation (GO:0023014) | cellular response to mechanical stimulus (GO:0071260) | stress-activated protein kinase signaling cascade (GO:0031098) | protein phosphorylation (GO:0006468) | activation of protein kinase activity (GO:0032147) | regulation of mitotic cell cycle (GO:0007346)	cytoplasm (GO:0005737)	Cluster01
MECOM	333	ENSSSCG00000011743	13:107754511-107943642:-1	protein_coding	MDS1 and EVI1 complex locus	nucleic acid binding (GO:0003676) | transcription factor activity, sequence-specific DNA binding (GO:0003700)	negative regulation of programmed cell death (GO:0043069) | regulation of cell cycle (GO:0051726) | negative regulation of JNK cascade (GO:0046329) | regulation of transcription, DNA-templated (GO:0006355) | positive regulation of transcription, DNA-templated (GO:0045893) | negative regulation of transcription, DNA-templated (GO:0045892)	nuclear speck (GO:0016607) | nucleus (GO:0005634) | histone deacetylase complex (GO:0000118)	Cluster01
MEIOB	403	ENSSSCG00000025711	3:40092530-40133171:+1	protein_coding	meiosis specific with OB domains	chromatin binding (GO:0003682) | single-stranded DNA binding (GO:0003697) | single-stranded DNA 3 -5 exodeoxyribonuclease activity (GO:0008310)	nucleic acid phosphodiester bond hydrolysis (GO:0090305) | synapsis (GO:0007129) | female meiosis I (GO:0007144) | resolution of meiotic recombination intermediates (GO:0000712) | fertilization (GO:0009566) | male meiosis I (GO:0007141) | male meiotic nuclear division (GO:0007140) | double-strand break repair via homologous recombination (GO:0000724)	cytoplasm (GO:0005737)	Cluster01
MERTK	277	ENSSSCG00000008103	3:44349403-44483647:-1	protein_coding	MER proto-oncogene, tyrosine kinase	unknown	apoptotic cell clearance (GO:0043277) | protein kinase B signaling (GO:0043491) | retina development in camera-type eye (GO:0060041) | neutrophil clearance (GO:0097350) | natural killer cell differentiation (GO:0001779) | secretion by cell (GO:0032940) | negative regulation of cytokine production (GO:0001818) | positive regulation of phagocytosis (GO:0050766) | phagocytosis (GO:0006909) | negativ…	integral component of membrane (GO:0016021) | extracellular space (GO:0005615) | cytoplasm (GO:0005737) | membrane (GO:0016020) | rhabdomere (GO:0016028)	Cluster01
METTL7A	281	ENSSSCG00000035675	AEMK02000258.1:415140-428798:-1	protein_coding	methyltransferase like 7A	unknown	unknown	lipid particle (GO:0005811) | extracellular exosome (GO:0070062)	Cluster01
MFGE8	298	ENSSSCG00000001834	7:54539614-54571637:-1	protein_coding	lactadherin precursor	phosphatidylethanolamine binding (GO:0008429) | phosphatidylserine binding (GO:0001786) | integrin binding (GO:0005178)	phagocytosis, engulfment (GO:0006911) | phagocytosis, recognition (GO:0006910) | positive regulation of phagocytosis (GO:0050766) | positive regulation of apoptotic cell clearance (GO:2000427)	external side of plasma membrane (GO:0009897) | extracellular space (GO:0005615) | extracellular matrix (GO:0031012) | extracellular vesicle (GO:1903561) | extrinsic component of plasma membrane (GO:0019897) | membrane (GO:0016020) | extracellular exosome (GO:0070062)	Cluster01
MFSD7	354	ENSSSCG00000026084	8:120088-128425:-1	protein_coding	major facilitator superfamily domain containing 7	unknown	transmembrane transport (GO:0055085)	integral component of membrane (GO:0016021) | membrane (GO:0016020)	Cluster01
MGST1	332	ENSSSCG00000032580	5:56259457-56283842:-1	protein_coding	Microsomal glutathione S-transferase 1	glutathione peroxidase activity (GO:0004602) | transferase activity (GO:0016740) | glutathione transferase activity (GO:0004364)	cellular response to lipid hydroperoxide (GO:0071449) | protein homotrimerization (GO:0070207) | oxidation-reduction process (GO:0055114)	integral component of membrane (GO:0016021) | endoplasmic reticulum membrane (GO:0005789) | mitochondrial outer membrane (GO:0005741) | endoplasmic reticulum (GO:0005783) | membrane (GO:0016020) | mitochondrion (GO:0005739) | intracellular membrane-bounded organelle (GO:0043231)	Cluster01
MMP11	148	ENSSSCG00000010071	14:49907694-49917471:-1	protein_coding	matrix metallopeptidase 11	hydrolase activity (GO:0016787) | metal ion binding (GO:0046872) | metalloendopeptidase activity (GO:0004222) | peptidase activity (GO:0008233) | metallopeptidase activity (GO:0008237) | zinc ion binding (GO:0008270)	negative regulation of fat cell differentiation (GO:0045599) | extracellular matrix organization (GO:0030198) | collagen catabolic process (GO:0030574) | basement membrane organization (GO:0071711) | multicellular organism development (GO:0007275) | proteolysis (GO:0006508) | collagen fibril organization (GO:0030199)	proteinaceous extracellular matrix (GO:0005578) | extracellular matrix (GO:0031012)	Cluster01
MOB1A	455	ENSSSCG00000039221	3:68852464-68876704:+1	protein_coding	MOB kinase activator 1A	unknown	hippo signaling (GO:0035329)	nucleus (GO:0005634) | cytosol (GO:0005829) | nucleolus (GO:0005730) | extracellular exosome (GO:0070062)	Cluster01
MSN	441	ENSSSCG00000012365	X:51843385-51970107:+1	protein_coding	moesin	actin binding (GO:0003779) | cell adhesion molecule binding (GO:0050839) | cytoskeletal protein binding (GO:0008092) | double-stranded RNA binding (GO:0003725) | receptor binding (GO:0005102) | protein kinase binding (GO:0019901) | enzyme binding (GO:0019899)	regulation of cell size (GO:0008361) | establishment of endothelial barrier (GO:0061028) | T cell proliferation (GO:0042098) | membrane to membrane docking (GO:0022614) | immunological synapse formation (GO:0001771) | gland morphogenesis (GO:0022612) | positive regulation of podosome assembly (GO:0071803) | T cell migration (GO:0072678) | establishment of epithelial cell apical/basal polarity (GO…	cytoskeleton (GO:0005856) | basolateral plasma membrane (GO:0016323) | cell periphery (GO:0071944) | extracellular space (GO:0005615) | cell surface (GO:0009986) | plasma membrane (GO:0005886) | pseudopodium (GO:0031143) | microvillus (GO:0005902) | uropod (GO:0001931) | extracellular exosome (GO:0070062) | blood microparticle (GO:0072562) | nucleus (GO:0005634) | cytosol (GO:0005829) | cytoplasm…	Cluster01
MXRA8	373	ENSSSCG00000021880	6:63630938-63635555:-1	protein_coding	matrix remodeling associated 8	unknown	establishment of glial blood-brain barrier (GO:0060857)	integral component of membrane (GO:0016021) | cell surface (GO:0009986) | membrane (GO:0016020) | extracellular exosome (GO:0070062)	Cluster01
MYD88	480	ENSSSCG00000011251	13:22974344-22981204:+1	protein_coding	myeloid differentiation primary response protein MyD88	TIR domain binding (GO:0070976)	establishment of endothelial intestinal barrier (GO:0090557) | positive regulation of NF-kappaB transcription factor activity (GO:0051092) | inflammatory response (GO:0006954) | immune system process (GO:0002376) | defense response to Gram-positive bacterium (GO:0050830) | type I interferon biosynthetic process (GO:0045351) | response to molecule of fungal origin (GO:0002238) | induced systemic r…	cytosol (GO:0005829) | cytoplasm (GO:0005737) | plasma membrane (GO:0005886)	Cluster01
MYH9	279	ENSSSCG00000000145	5:11398166-11455054:+1	protein_coding	myosin heavy chain 9	RNA binding (GO:0003723) | actin-dependent ATPase activity (GO:0030898) | motor activity (GO:0003774) | protein anchor (GO:0043495) | cadherin binding (GO:0045296) | actin filament binding (GO:0051015) | ADP binding (GO:0043531) | nucleotide binding (GO:0000166) | microfilament motor activity (GO:0000146) | ATP binding (GO:0005524) | actin binding (GO:0003779) | protein homodimerization activity …	uropod organization (GO:0032796) | platelet formation (GO:0030220) | actin cytoskeleton reorganization (GO:0031532) | establishment of meiotic spindle localization (GO:0051295) | monocyte differentiation (GO:0030224) | myoblast fusion (GO:0007520) | establishment of T cell polarity (GO:0001768) | phagocytosis, engulfment (GO:0006911) | cell morphogenesis involved in differentiation (GO:0000904) |…	cleavage furrow (GO:0032154) | myosin II complex (GO:0016460) | protein complex (GO:0043234) | cell-cell adherens junction (GO:0005913) | actin cytoskeleton (GO:0015629) | ruffle (GO:0001726) | plasma membrane (GO:0005886) | extracellular exosome (GO:0070062) | brush border (GO:0005903) | uropod (GO:0001931) | myosin complex (GO:0016459) | stress fiber (GO:0001725) | nucleus (GO:0005634) | cell c…	Cluster01
NCKAP1L	268	ENSSSCG00000000295	5:19677875-19720547:+1	protein_coding	NCK associated protein 1 like	protein kinase activator activity (GO:0030295) | GTPase activator activity (GO:0005096) | protein complex binding (GO:0032403)	positive regulation of actin filament polymerization (GO:0030838) | positive regulation of phagocytosis, engulfment (GO:0060100) | positive regulation of CD4-positive, alpha-beta T cell differentiation (GO:0043372) | maintenance of cell polarity (GO:0030011) | erythrocyte development (GO:0048821) | positive regulation of erythrocyte differentiation (GO:0045648) | positive regulation of B cell dif…	cytosol (GO:0005829) | SCAR complex (GO:0031209) | membrane (GO:0016020) | extracellular exosome (GO:0070062)	Cluster01
NFE2L2	405	ENSSSCG00000015987	15:82973655-83009164:-1	protein_coding	nuclear factor, erythroid 2 like 2	RNA polymerase II activating transcription factor binding (GO:0001102) | transcriptional activator activity, RNA polymerase II distal enhancer sequence-specific binding (GO:0001205) | RNA polymerase II distal enhancer sequence-specific DNA binding (GO:0000980) | transcription regulatory region sequence-specific DNA binding (GO:0000976) | DNA binding (GO:0003677) | protein domain specific binding …	positive regulation of transcription from RNA polymerase II promoter in response to stress (GO:0036003) | inflammatory response (GO:0006954) | response to endoplasmic reticulum stress (GO:0034976) | cellular response to fluid shear stress (GO:0071498) | positive regulation of transcription from RNA polymerase II promoter (GO:0045944) | negative regulation of hematopoietic stem cell differentiatio…	centrosome (GO:0005813) | Golgi apparatus (GO:0005794) | plasma membrane (GO:0005886) | protein-DNA complex (GO:0032993) | nucleus (GO:0005634) | cytosol (GO:0005829) | cytoplasm (GO:0005737) | chromatin (GO:0000785) | nucleoplasm (GO:0005654)	Cluster01
NFKB1	300	ENSSSCG00000030957	8:118390630-118507052:-1	protein_coding	nuclear factor NF-kappa-B p105 subunit	actinin binding (GO:0042805) | chromatin binding (GO:0003682) | transcriptional activator activity, RNA polymerase II distal enhancer sequence-specific binding (GO:0001205) | transcription factor binding (GO:0008134) | regulatory region DNA binding (GO:0000975) | sequence-specific DNA binding (GO:0043565) | identical protein binding (GO:0042802) | RNA polymerase II distal enhancer sequence-specif…	positive regulation of hyaluronan biosynthetic process (GO:1900127) | cellular response to interleukin-1 (GO:0071347) | negative regulation of gene expression (GO:0010629) | regulation of transcription, DNA-templated (GO:0006355) | negative regulation of cytokine production (GO:0001818) | positive regulation of canonical Wnt signaling pathway (GO:0090263) | negative regulation of inflammatory res…	nucleus (GO:0005634) | cytosol (GO:0005829) | cytoplasm (GO:0005737) | mitochondrion (GO:0005739) | nucleoplasm (GO:0005654)	Cluster01
NFKBIA	413	ENSSSCG00000001952	7:64507743-64511304:+1	protein_coding	NF-kappa-B inhibitor alpha	identical protein binding (GO:0042802) | ubiquitin protein ligase binding (GO:0031625) | NF-kappaB binding (GO:0051059) | nuclear localization sequence binding (GO:0008139) | enzyme binding (GO:0019899)	tumor necrosis factor-mediated signaling pathway (GO:0033209) | regulation of gene expression (GO:0010468) | positive regulation of transcription from RNA polymerase II promoter (GO:0045944) | nucleotide-binding oligomerization domain containing 2 signaling pathway (GO:0070431) | lipopolysaccharide-mediated signaling pathway (GO:0031663) | response to muscle stretch (GO:0035994) | response to exo…	intracellular (GO:0005622) | nucleus (GO:0005634) | cytosol (GO:0005829) | cytoplasm (GO:0005737) | plasma membrane (GO:0005886)	Cluster01
NFKBIZ	294	ENSSSCG00000011951	13:157261419-157272689:-1	protein_coding	NF-kappa-B inhibitor zeta	transcription cofactor activity (GO:0003712)	inflammatory response (GO:0006954) | regulation of transcription from RNA polymerase II promoter (GO:0006357)	nuclear speck (GO:0016607) | P-body (GO:0000932) | nucleus (GO:0005634)	Cluster01
NHLRC3	379	ENSSSCG00000037746	11:14184134-14370915:+1	protein_coding	NHL repeat containing 3	unknown	unknown	extracellular exosome (GO:0070062)	Cluster01
NHSL1	425	ENSSSCG00000004149	1:25736370-25988645:+1	protein_coding	NHS like 1	unknown	motor neuron migration (GO:0097475)	membrane (GO:0016020)	Cluster01
NID1	414	ENSSSCG00000026819	14:55239632-55348956:+1	protein_coding	nidogen 1	calcium ion binding (GO:0005509) | laminin binding (GO:0043236) | extracellular matrix binding (GO:0050840) | proteoglycan binding (GO:0043394) | collagen binding (GO:0005518) | laminin-1 binding (GO:0043237)	glomerular basement membrane development (GO:0032836) | extracellular matrix organization (GO:0030198) | positive regulation of cell-substrate adhesion (GO:0010811) | cell-matrix adhesion (GO:0007160)	basal lamina (GO:0005605) | basement membrane (GO:0005604) | cell periphery (GO:0071944) | extracellular space (GO:0005615) | proteinaceous extracellular matrix (GO:0005578) | extracellular matrix (GO:0031012) | extracellular exosome (GO:0070062)	Cluster01
NID2	421	ENSSSCG00000005030	1:181698940-181772768:-1	protein_coding	nidogen 2	calcium ion binding (GO:0005509)	cell-matrix adhesion (GO:0007160)	basement membrane (GO:0005604) | extracellular space (GO:0005615) | proteinaceous extracellular matrix (GO:0005578) | extracellular matrix (GO:0031012) | plasma membrane (GO:0005886) | extracellular exosome (GO:0070062)	Cluster01
NKTR	226	ENSSSCG00000011284	13:26125110-26176400:+1	protein_coding	natural killer cell triggering receptor	isomerase activity (GO:0016853) | peptidyl-prolyl cis-trans isomerase activity (GO:0003755)	protein folding (GO:0006457) | protein peptidyl-prolyl isomerization (GO:0000413)	cytosol (GO:0005829) | plasma membrane (GO:0005886) | mitochondrion (GO:0005739) | nucleoplasm (GO:0005654)	Cluster01
NOTCH2	471	ENSSSCG00000006709	4:100951359-101150179:+1	protein_coding	notch 2	calcium ion binding (GO:0005509) | metal ion binding (GO:0046872) | receptor activity (GO:0004872)	cell growth (GO:0016049) | positive regulation of Ras protein signal transduction (GO:0046579) | cell differentiation (GO:0030154) | regulation of transcription, DNA-templated (GO:0006355) | regulation of developmental process (GO:0050793) | atrial septum morphogenesis (GO:0060413) | negative regulation of cell proliferation (GO:0008285) | bone remodeling (GO:0046849) | animal organ morphogenesis…	integral component of membrane (GO:0016021) | receptor complex (GO:0043235) | cell surface (GO:0009986) | plasma membrane (GO:0005886) | membrane (GO:0016020) | nucleus (GO:0005634) | nucleoplasm (GO:0005654) | integral component of plasma membrane (GO:0005887)	Cluster01
NPL	406	ENSSSCG00000022292	9:124093611-124132942:+1	protein_coding	N-acetylneuraminate lyase	identical protein binding (GO:0042802) | N-acetylneuraminate lyase activity (GO:0008747) | lyase activity (GO:0016829) | catalytic activity (GO:0003824)	carbohydrate metabolic process (GO:0005975) | metabolic process (GO:0008152) | N-acetylneuraminate catabolic process (GO:0019262)	cytoplasm (GO:0005737)	Cluster01
NT5C	265	ENSSSCG00000028210	12:6139430-6164140:+1	protein_coding	5 , 3 -nucleotidase, cytosolic	phosphatase activity (GO:0016791) | pyrimidine nucleotide binding (GO:0019103) | 5 -nucleotidase activity (GO:0008253) | nucleotidase activity (GO:0008252)	dephosphorylation (GO:0016311) | pyrimidine deoxyribonucleotide catabolic process (GO:0009223) | deoxyribonucleotide catabolic process (GO:0009264)	nucleus (GO:0005634) | cytosol (GO:0005829) | cytoplasm (GO:0005737) | mitochondrion (GO:0005739) | extracellular exosome (GO:0070062)	Cluster01
NTRK3	247	ENSSSCG00000005106	1:191535889-191926804:+1	protein_coding	NT-3 growth factor receptor precursor	kinase activity (GO:0016301) | nucleotide binding (GO:0000166) | ATP binding (GO:0005524) | transferase activity (GO:0016740) | protein tyrosine kinase activity (GO:0004713) | transmembrane receptor protein tyrosine kinase activity (GO:0004714) | neurotrophin receptor activity (GO:0005030) | protein kinase activity (GO:0004672) | p53 binding (GO:0002039)	mechanoreceptor differentiation (GO:0042490) | positive regulation of peptidyl-serine phosphorylation (GO:0033138) | peptidyl-tyrosine phosphorylation (GO:0018108) | activation of protein kinase B activity (GO:0032148) | protein phosphorylation (GO:0006468) | positive regulation of cell proliferation (GO:0008284) | positive regulation of axon extension involved in regeneration (GO:0048691) | tran…	integral component of membrane (GO:0016021) | receptor complex (GO:0043235) | cytoplasm (GO:0005737) | membrane (GO:0016020) | integral component of plasma membrane (GO:0005887)	Cluster01
NYNRIN	279	ENSSSCG00000032473	7:74877919-74898576:-1	protein_coding	NYN domain and retroviral integrase containing	unknown	unknown	unknown	Cluster01
P2RY12	339	ENSSSCG00000011713	13:91427197-91572170:-1	protein_coding	P2Y purinoceptor 12	ADP receptor activity (GO:0001621) | G-protein coupled adenosine receptor activity (GO:0001609) | G-protein coupled receptor activity (GO:0004930) | G-protein coupled purinergic nucleotide receptor activity (GO:0045028)	substrate-dependent cell migration, cell extension (GO:0006930) | blood coagulation (GO:0007596) | platelet aggregation (GO:0070527) | positive regulation of ion transport (GO:0043270) | G-protein coupled purinergic nucleotide receptor signaling pathway (GO:0035589) | regulation of microglial cell migration (GO:1904139) | cellular response to ATP (GO:0071318) | adenylate cyclase-modulating G-prot…	integral component of membrane (GO:0016021) | intrinsic component of membrane (GO:0031224) | cell surface (GO:0009986) | plasma membrane (GO:0005886) | membrane (GO:0016020) | integral component of plasma membrane (GO:0005887)	Cluster01
PAFAH2	287	ENSSSCG00000038619	6:83421187-83447249:-1	protein_coding	platelet activating factor acetylhydrolase 2	hydrolase activity (GO:0016787) | 1-alkyl-2-acetylglycerophosphocholine esterase activity (GO:0003847)	lipid catabolic process (GO:0016042) | lipid metabolic process (GO:0006629)	unknown	Cluster01
PALLD	332	ENSSSCG00000029331	14:20680282-21020259:-1	protein_coding	palladin, cytoskeletal associated protein	unknown	epithelial cell morphogenesis (GO:0003382) | actin cytoskeleton organization (GO:0030036) | keratinocyte development (GO:0003334)	nucleus (GO:0005634) | actin filament (GO:0005884) | actin cytoskeleton (GO:0015629) | cytosol (GO:0005829) | focal adhesion (GO:0005925) | plasma membrane (GO:0005886)	Cluster01
PAN2	256	ENSSSCG00000000393	5:21710772-21748950:-1	protein_coding	PAN2 poly(A) specific ribonuclease subunit	3 -5 -exoribonuclease activity (GO:0000175) | nucleic acid binding (GO:0003676) | hydrolase activity (GO:0016787) | poly(A)-specific ribonuclease activity (GO:0004535) | nuclease activity (GO:0004518) | exonuclease activity (GO:0004527)	nuclear-transcribed mRNA poly(A) tail shortening (GO:0000289) | nuclear-transcribed mRNA catabolic process, deadenylation-dependent decay (GO:0000288) | nucleic acid phosphodiester bond hydrolysis (GO:0090305) | RNA phosphodiester bond hydrolysis, exonucleolytic (GO:0090503) | positive regulation of cytoplasmic mRNA processing body assembly (GO:0010606) | mRNA processing (GO:0006397)	P-body (GO:0000932) | nucleus (GO:0005634) | cytoplasm (GO:0005737) | PAN complex (GO:0031251)	Cluster01
PARP3	443	ENSSSCG00000023033	13:34075533-34088506:+1	protein_coding	poly(ADP-ribose) polymerase family member 3	transferase activity (GO:0016740) | DNA ligase (ATP) activity (GO:0003910) | transferase activity, transferring glycosyl groups (GO:0016757) | NAD+ ADP-ribosyltransferase activity (GO:0003950)	regulation of mitotic spindle organization (GO:0060236) | telomere maintenance (GO:0000723) | double-strand break repair (GO:0006302) | lagging strand elongation (GO:0006273) | DNA ligation involved in DNA repair (GO:0051103) | positive regulation of DNA ligation (GO:0051106) | protein ADP-ribosylation (GO:0006471) | protein localization to site of double-strand break (GO:1990166)	cytosol (GO:0005829) | cytoplasm (GO:0005737) | nucleolus (GO:0005730) | site of double-strand break (GO:0035861)	Cluster01
PBXIP1	374	ENSSSCG00000006540	4:94832270-94848870:+1	protein_coding	PBX homeobox interacting protein 1	metal ion binding (GO:0046872)	regulation of histone acetylation (GO:0035065)	unknown	Cluster01
PCCA	317	ENSSSCG00000009522	11:68920906-69301332:+1	protein_coding	propionyl-CoA carboxylase alpha subunit	ATP binding (GO:0005524) | biotin carboxylase activity (GO:0004075) | propionyl-CoA carboxylase activity (GO:0004658) | enzyme binding (GO:0019899)	unknown	mitochondrion (GO:0005739)	Cluster01
PCDH18	358	ENSSSCG00000032749	8:89321532-89338060:+1	protein_coding	protocadherin 18	unknown	brain development (GO:0007420)	unknown	Cluster01
PCDHGA12	284	ENSSSCG00000028382	2:143067729-143071262:+1	protein_coding	protocadherin gamma subfamily A, 12	calcium ion binding (GO:0005509)	nervous system development (GO:0007399) | cell adhesion (GO:0007155) | cell-cell signaling (GO:0007267) | homophilic cell adhesion via plasma membrane adhesion molecules (GO:0007156)	integral component of membrane (GO:0016021) | cell-cell junction (GO:0005911) | plasma membrane (GO:0005886) | membrane (GO:0016020) | integral component of plasma membrane (GO:0005887)	Cluster01
PDGFRL	353	ENSSSCG00000006988	17:5278882-5328849:+1	protein_coding	platelet derived growth factor receptor like	unknown	unknown	unknown	Cluster01
PDLIM4	163	ENSSSCG00000014274	2:134555504-134573852:+1	protein_coding	PDZ and LIM domain protein 4	metal ion binding (GO:0046872)	unknown	unknown	Cluster01
PGF	280	ENSSSCG00000002376	7:98155572-98162390:-1	protein_coding	placental growth factor	growth factor activity (GO:0008083)	branching involved in ureteric bud morphogenesis (GO:0001658) | positive regulation of cell proliferation (GO:0008284) | regulation of morphogenesis of a branching structure (GO:0060688)	extracellular space (GO:0005615) | membrane (GO:0016020)	Cluster01
PGGHG	201	ENSSSCG00000025023	2:99286-108514:+1	protein_coding	protein-glucosylgalactosylhydroxylysine glucosidase	hydrolase activity (GO:0016787) | protein-glucosylgalactosylhydroxylysine glucosidase activity (GO:0047402) | catalytic activity (GO:0003824)	carbohydrate metabolic process (GO:0005975)	cytosol (GO:0005829) | cell wall (GO:0005618)	Cluster01
PIEZO1	255	ENSSSCG00000035230	6:915274-967107:+1	protein_coding	piezo type mechanosensitive ion channel component 1	unknown	positive regulation of cell-cell adhesion mediated by integrin (GO:0033634) | positive regulation of integrin activation (GO:0033625)	endoplasmic reticulum (GO:0005783)	Cluster01
PIK3CG	353	ENSSSCG00000027272	9:106698207-106748215:+1	protein_coding	phosphatidylinositol 4,5-bisphosphate 3-kinase catalytic subunit gamma isoform	transferase activity (GO:0016740) | ephrin receptor binding (GO:0046875) | kinase activity (GO:0016301)	positive regulation of protein kinase B signaling (GO:0051897) | positive regulation of MAP kinase activity (GO:0043406) | negative regulation of fibroblast apoptotic process (GO:2000270) | regulation of calcium ion transmembrane transport (GO:1903169) | phosphatidylinositol 3-kinase signaling (GO:0014065) | regulation of protein phosphorylation (GO:0001932) | G-protein coupled receptor signaling…	intracellular (GO:0005622) | phosphatidylinositol 3-kinase complex, class IB (GO:0005944) | cytoplasm (GO:0005737) | plasma membrane (GO:0005886) | membrane (GO:0016020)	Cluster01
PLA1A	370	ENSSSCG00000011895	13:140636946-140666004:-1	protein_coding	phospholipase A1 member A	carboxylic ester hydrolase activity (GO:0052689) | phosphatidylcholine 1-acylhydrolase activity (GO:0008970)	lipid metabolic process (GO:0006629)	acrosomal membrane (GO:0002080) | extracellular space (GO:0005615) | extracellular region (GO:0005576) | extracellular exosome (GO:0070062)	Cluster01
PLA2G4A	334	ENSSSCG00000023351	9:127920829-128162638:+1	protein_coding	phospholipase A2 group IVA	calcium ion binding (GO:0005509) | hydrolase activity (GO:0016787) | metal ion binding (GO:0046872) | phospholipase activity (GO:0004620) | calcium-dependent phospholipid binding (GO:0005544) | phospholipase A2 activity (GO:0004623)	cellular response to antibiotic (GO:0071236) | regulation of cell proliferation (GO:0042127) | lipid metabolic process (GO:0006629) | metabolic process (GO:0008152) | phospholipid catabolic process (GO:0009395) | icosanoid biosynthetic process (GO:0046456) | lipid catabolic process (GO:0016042) | arachidonic acid secretion (GO:0050482)	Golgi apparatus (GO:0005794) | cytosol (GO:0005829) | lipid particle (GO:0005811) | cytoplasm (GO:0005737) | endoplasmic reticulum (GO:0005783)	Cluster01
PLA2G4B	158	ENSSSCG00000004737	1:129512632-129533308:-1	protein_coding	cytosolic phospholipase A2 beta	metal ion binding (GO:0046872) | hydrolase activity (GO:0016787) | phospholipase activity (GO:0004620) | phospholipase A2 activity (GO:0004623)	metabolic process (GO:0008152) | phospholipid catabolic process (GO:0009395) | lipid catabolic process (GO:0016042) | lipid metabolic process (GO:0006629)	cytoplasm (GO:0005737)	Cluster01
PLAT	432	ENSSSCG00000007032	17:11196253-11210458:-1	protein_coding	tissue-type plasminogen activator precursor	serine-type peptidase activity (GO:0008236) | hydrolase activity (GO:0016787) | receptor binding (GO:0005102) | serine-type endopeptidase activity (GO:0004252) | phosphoprotein binding (GO:0051219) | peptidase activity (GO:0008233)	platelet-derived growth factor receptor signaling pathway (GO:0048008) | response to hypoxia (GO:0001666) | negative regulation of proteolysis (GO:0045861) | proteolysis (GO:0006508) | plasminogen activation (GO:0031639) | smooth muscle cell migration (GO:0014909)	apical part of cell (GO:0045177) | extracellular space (GO:0005615) | cell surface (GO:0009986) | cytoplasm (GO:0005737) | secretory granule (GO:0030141) | extracellular exosome (GO:0070062) | extracellular region (GO:0005576)	Cluster01
PLD1	481	ENSSSCG00000011750	13:110087051-110376822:-1	protein_coding	phospholipase D1	phosphatidylinositol binding (GO:0035091) | catalytic activity (GO:0003824)	cell motility (GO:0048870) | regulation of microvillus assembly (GO:0032534)	endosome (GO:0005768) | endocytic vesicle (GO:0030139) | lysosomal membrane (GO:0005765) | Golgi apparatus (GO:0005794) | apical plasma membrane (GO:0016324) | membrane (GO:0016020)	Cluster01
PLD2	333	ENSSSCG00000017912	12:52072711-52087785:-1	protein_coding	phospholipase D2	catalytic activity (GO:0003824)	synaptic vesicle recycling (GO:0036465) | cell motility (GO:0048870)	presynapse (GO:0098793) | Golgi apparatus (GO:0005794)	Cluster01
PLEKHA2	197	ENSSSCG00000033367	15:47626108-47713346:-1	protein_coding	pleckstrin homology domain containing A2	PDZ domain binding (GO:0030165) | phosphatidylinositol-3,4-bisphosphate binding (GO:0043325)	unknown	unknown	Cluster01
PLEKHH2	411	ENSSSCG00000008456	3:96704958-96834189:-1	protein_coding	pleckstrin homology, MyTH4 and FERM domain containing H2	identical protein binding (GO:0042802) | actin binding (GO:0003779)	negative regulation of actin filament depolymerization (GO:0030835)	cytoskeleton (GO:0005856) | cytoplasm (GO:0005737) | lamellipodium (GO:0030027) | cortical actin cytoskeleton (GO:0030864) | plasma membrane (GO:0005886)	Cluster01
PLPP6	330	ENSSSCG00000005220	1:217304115-217305017:-1	protein_coding	phospholipid phosphatase 6	unknown	unknown	integral component of membrane (GO:0016021) | membrane (GO:0016020)	Cluster01
PLSCR4	328	ENSSSCG00000011690	13:86542284-86574156:-1	protein_coding	phospholipid scramblase 4	CD4 receptor binding (GO:0042609) | phospholipid scramblase activity (GO:0017128) | enzyme binding (GO:0019899)	phospholipid scrambling (GO:0017121) | cellular response to lipopolysaccharide (GO:0071222)	plasma membrane (GO:0005886) | extracellular exosome (GO:0070062)	Cluster01
PLVAP	251	ENSSSCG00000037025	2:60324485-60347510:+1	protein_coding	plasmalemma vesicle associated protein	unknown	tumor necrosis factor-mediated signaling pathway (GO:0033209) | MAPK cascade (GO:0000165) | positive regulation of cellular extravasation (GO:0002693)	cell surface (GO:0009986) | caveola (GO:0005901) | extracellular exosome (GO:0070062)	Cluster01
PNLIPRP2	239	ENSSSCG00000010660	14:126817600-126843084:+1	protein_coding	pancreatic lipase-related protein 2 precursor	carboxylic ester hydrolase activity (GO:0052689) | triglyceride lipase activity (GO:0004806)	digestion (GO:0007586) | lipid catabolic process (GO:0016042) | lipid metabolic process (GO:0006629) | cellular defense response (GO:0006968)	extracellular region (GO:0005576)	Cluster01
POLM	65	ENSSSCG00000016755	18:51079455-51088781:+1	protein_coding	DNA polymerase mu	DNA polymerase activity (GO:0034061) | metal ion binding (GO:0046872) | DNA-directed DNA polymerase activity (GO:0003887) | DNA binding (GO:0003677) | nucleotidyltransferase activity (GO:0016779)	somatic hypermutation of immunoglobulin genes (GO:0016446) | B cell differentiation (GO:0030183) | DNA biosynthetic process (GO:0071897) | DNA repair (GO:0006281)	nucleus (GO:0005634)	Cluster01
PON2	348	ENSSSCG00000015331	9:75027097-75051434:-1	protein_coding	serum paraoxonase/arylesterase 2 precursor	identical protein binding (GO:0042802) | arylesterase activity (GO:0004064)	aromatic compound catabolic process (GO:0019439) | response to toxic substance (GO:0009636)	plasma membrane (GO:0005886) | extracellular region (GO:0005576)	Cluster01
PRKCD	339	ENSSSCG00000023503	13:35290264-35323356:+1	protein_coding	protein kinase C delta	enzyme activator activity (GO:0008047) | kinase activity (GO:0016301) | protein kinase C activity (GO:0004697) | protein serine/threonine kinase activity (GO:0004674) | nucleotide binding (GO:0000166) | enzyme binding (GO:0019899) | ATP binding (GO:0005524) | transferase activity (GO:0016740) | kinase binding (GO:0019900) | insulin receptor substrate binding (GO:0043560) | metal ion binding (GO:0…	peptidyl-threonine phosphorylation (GO:0018107) | activation of protein kinase activity (GO:0032147) | positive regulation of ceramide biosynthetic process (GO:2000304) | positive regulation of superoxide anion generation (GO:0032930) | interleukin-12 production (GO:0032615) | negative regulation of glial cell apoptotic process (GO:0034351) | peptidyl-serine phosphorylation (GO:0018105) | apoptot…	nuclear matrix (GO:0016363) | endoplasmic reticulum (GO:0005783) | membrane (GO:0016020) | plasma membrane (GO:0005886) | extracellular exosome (GO:0070062) | intracellular (GO:0005622) | nucleus (GO:0005634) | cytosol (GO:0005829) | cytoplasm (GO:0005737) | perinuclear region of cytoplasm (GO:0048471) | cell-cell junction (GO:0005911)	Cluster01
PRKD3	361	ENSSSCG00000008495	3:102842183-102948978:+1	protein_coding	protein kinase D3	protein kinase C activity (GO:0004697) | kinase activity (GO:0016301) | protein serine/threonine kinase activity (GO:0004674) | nucleotide binding (GO:0000166) | ATP binding (GO:0005524) | transferase activity (GO:0016740) | protein kinase activity (GO:0004672) | metal ion binding (GO:0046872)	protein kinase D signaling (GO:0089700) | protein phosphorylation (GO:0006468) | phosphorylation (GO:0016310) | intracellular signal transduction (GO:0035556)	cytosol (GO:0005829) | cytoplasm (GO:0005737) | nucleoplasm (GO:0005654)	Cluster01
PROS1	505	ENSSSCG00000025463	13:165914997-165995755:+1	protein_coding	protein S (alpha)	calcium ion binding (GO:0005509)	negative regulation of blood coagulation (GO:0030195)	blood microparticle (GO:0072562) | extracellular space (GO:0005615) | extracellular region (GO:0005576) | extracellular exosome (GO:0070062)	Cluster01
PTGS1	271	ENSSSCG00000005533	1:262456220-262484227:+1	protein_coding	prostaglandin-endoperoxide synthase 1	prostaglandin-endoperoxide synthase activity (GO:0004666) | peroxidase activity (GO:0004601) | heme binding (GO:0020037)	prostaglandin biosynthetic process (GO:0001516) | inflammatory response (GO:0006954) | regulation of cell proliferation (GO:0042127) | cyclooxygenase pathway (GO:0019371) | cellular oxidant detoxification (GO:0098869) | prostaglandin metabolic process (GO:0006693) | oxidation-reduction process (GO:0055114) | response to oxidative stress (GO:0006979) | regulation of blood pressure (GO:0008217)	photoreceptor outer segment (GO:0001750) | Golgi apparatus (GO:0005794) | cytoplasm (GO:0005737) | extracellular exosome (GO:0070062) | intracellular membrane-bounded organelle (GO:0043231)	Cluster01
PTPN13	327	ENSSSCG00000026655	8:132035777-132200420:-1	protein_coding	protein tyrosine phosphatase, non-receptor type 13	phosphatidylinositol 3-kinase regulatory subunit binding (GO:0036312) | phosphatase activity (GO:0016791) | protein tyrosine phosphatase activity (GO:0004725)	regulation of phosphatidylinositol 3-kinase signaling (GO:0014066) | protein dephosphorylation (GO:0006470) | peptidyl-tyrosine dephosphorylation (GO:0035335) | dephosphorylation (GO:0016311)	nucleus (GO:0005634) | cytoskeleton (GO:0005856) | lamellipodium (GO:0030027) | cytoplasm (GO:0005737) | plasma membrane (GO:0005886) | extracellular exosome (GO:0070062)	Cluster01
RAB3IL1	294	ENSSSCG00000013074	2:9577408-9599973:+1	protein_coding	RAB3A interacting protein like 1	Rab guanyl-nucleotide exchange factor activity (GO:0017112)	positive regulation of GTPase activity (GO:0043547)	unknown	Cluster01
RAI14	439	ENSSSCG00000016824	16:20373752-20434125:+1	protein_coding	ankycorbin	unknown	unknown	nucleus (GO:0005634) | cytosol (GO:0005829) | fibrillar center (GO:0001650) | mitochondrion (GO:0005739)	Cluster01
RARS2	325	ENSSSCG00000004303	1:55893480-55982574:-1	protein_coding	arginyl-tRNA synthetase 2, mitochondrial	RNA binding (GO:0003723) | ATP binding (GO:0005524) | arginine-tRNA ligase activity (GO:0004814) | aminoacyl-tRNA ligase activity (GO:0004812) | ligase activity (GO:0016874) | nucleotide binding (GO:0000166)	tRNA aminoacylation for protein translation (GO:0006418) | translation (GO:0006412) | arginyl-tRNA aminoacylation (GO:0006420) | mitochondrial translation (GO:0032543)	cytoplasm (GO:0005737) | mitochondrion (GO:0005739)	Cluster01
RASGRP3	394	ENSSSCG00000008509	3:106098113-106213752:-1	protein_coding	RAS guanyl releasing protein 3	guanyl-nucleotide exchange factor activity (GO:0005085) | kinase binding (GO:0019900) | calcium ion binding (GO:0005509) | GTPase activator activity (GO:0005096) | metal ion binding (GO:0046872) | Ras guanyl-nucleotide exchange factor activity (GO:0005088) | Ras GTPase binding (GO:0017016)	small GTPase mediated signal transduction (GO:0007264) | Ras protein signal transduction (GO:0007265) | positive regulation of GTPase activity (GO:0043547) | intracellular signal transduction (GO:0035556) | regulation of GTPase activity (GO:0043087)	cytoplasm (GO:0005737) | guanyl-nucleotide exchange factor complex (GO:0032045) | perinuclear region of cytoplasm (GO:0048471)	Cluster01
RASL12	359	ENSSSCG00000038071	1:163084039-163103463:-1	protein_coding	RAS like family 12	unknown	unknown	unknown	Cluster01
RBMS1	267	ENSSSCG00000015888	15:67194072-67409921:-1	protein_coding	RNA binding motif single stranded interacting protein 1	RNA binding (GO:0003723) | nucleic acid binding (GO:0003676)	unknown	unknown	Cluster01
RECK	404	ENSSSCG00000005338	1:236821390-236898276:+1	protein_coding	reversion inducing cysteine rich protein with kazal motifs	endopeptidase inhibitor activity (GO:0004866)	embryo implantation (GO:0007566) | extracellular matrix organization (GO:0030198) | negative regulation of metalloendopeptidase activity (GO:1904684) | embryonic forelimb morphogenesis (GO:0035115) | negative regulation of cell migration (GO:0030336) | blood vessel maturation (GO:0001955)	plasma membrane (GO:0005886)	Cluster01
RHBDD1	450	ENSSSCG00000016243	15:128345853-128498950:+1	protein_coding	rhomboid domain containing 1	serine-type endopeptidase activity (GO:0004252) | peptidase activity (GO:0008233)	cellular response to UV (GO:0034644) | post-translational protein modification (GO:0043687) | cellular response to unfolded protein (GO:0034620) | negative regulation of apoptotic process (GO:0043066) | proteolysis (GO:0006508) | ERAD pathway (GO:0036503) | positive regulation of protein processing (GO:0010954) | membrane protein proteolysis involved in retrograde protein transport, ER to cytosol…	integral component of membrane (GO:0016021) | integral component of endoplasmic reticulum membrane (GO:0030176) | endoplasmic reticulum membrane (GO:0005789) | endoplasmic reticulum quality control compartment (GO:0044322) | endoplasmic reticulum (GO:0005783) | membrane (GO:0016020)	Cluster01
RHBDL3	164	ENSSSCG00000017734	12:42630706-42676244:-1	protein_coding	rhomboid like 3	hydrolase activity (GO:0016787) | serine-type endopeptidase activity (GO:0004252) | peptidase activity (GO:0008233)	proteolysis (GO:0006508)	integral component of membrane (GO:0016021) | membrane (GO:0016020)	Cluster01
RMI1	412	ENSSSCG00000039950	10:30952721-30954592:-1	protein_coding	RecQ mediated genome instability 1	nucleotide binding (GO:0000166)	unknown	nuclear body (GO:0016604) | nucleoplasm (GO:0005654)	Cluster01
RNASE1	262	ENSSSCG00000031649	7:78213005-78234598:+1	protein_coding	ribonuclease pancreatic precursor	endonuclease activity (GO:0004519) | nucleic acid binding (GO:0003676) | hydrolase activity (GO:0016787) | nuclease activity (GO:0004518) | ribonuclease activity (GO:0004540)	nucleic acid phosphodiester bond hydrolysis (GO:0090305) | RNA phosphodiester bond hydrolysis (GO:0090501)	extracellular exosome (GO:0070062)	Cluster01
RNF128	269	ENSSSCG00000012551	X:87112069-87211596:+1	protein_coding	ring finger protein 128, E3 ubiquitin protein ligase	ubiquitin protein ligase activity (GO:0061630)	regulation of protein stability (GO:0031647) | protein ubiquitination (GO:0016567) | negative regulation of cytokine biosynthetic process (GO:0042036)	integral component of membrane (GO:0016021) | Golgi apparatus (GO:0005794) | late endosome (GO:0005770) | endoplasmic reticulum (GO:0005783) | membrane (GO:0016020)	Cluster01
RNF149	212	ENSSSCG00000008168	3:53032634-53067352:+1	protein_coding	ring finger protein 149	ubiquitin protein ligase activity (GO:0061630)	regulation of protein stability (GO:0031647) | protein ubiquitination (GO:0016567) | negative regulation of MAPK cascade (GO:0043409) | cellular response to drug (GO:0035690)	integral component of membrane (GO:0016021) | membrane (GO:0016020) | extracellular exosome (GO:0070062)	Cluster01
RNPC3	264	ENSSSCG00000037254	4:115243183-115311972:-1	protein_coding	RNA binding region (RNP1, RRM) containing 3	RNA binding (GO:0003723) | nucleic acid binding (GO:0003676) | hydrolase activity (GO:0016787) | hydrolase activity, acting on glycosyl bonds (GO:0016798) | cation binding (GO:0043169) | catalytic activity (GO:0003824) | pre-mRNA intronic binding (GO:0097157) | alpha-amylase activity (GO:0004556) | U12 snRNA binding (GO:0030626)	metabolic process (GO:0008152) | carbohydrate metabolic process (GO:0005975) | developmental process (GO:0032502) | mRNA splicing, via spliceosome (GO:0000398)	nucleus (GO:0005634) | U12-type spliceosomal complex (GO:0005689) | nucleoplasm (GO:0005654)	Cluster01
RYK	329	ENSSSCG00000011642	13:75287415-75366199:-1	protein_coding	receptor-like tyrosine kinase	Wnt-protein binding (GO:0017147) | ATP binding (GO:0005524) | frizzled binding (GO:0005109) | Wnt-activated receptor activity (GO:0042813) | protein kinase activity (GO:0004672)	negative chemotaxis (GO:0050919) | chemorepulsion of dopaminergic neuron axon (GO:0036518) | neuron projection development (GO:0031175) | corpus callosum development (GO:0022038) | midbrain dopaminergic neuron differentiation (GO:1904948) | negative regulation of axon extension involved in axon guidance (GO:0048843) | commissural neuron axon guidance (GO:0071679) | planar cell polarity pathway in…	integral component of membrane (GO:0016021) | nucleus (GO:0005634) | cytoplasm (GO:0005737) | plasma membrane (GO:0005886) | membrane (GO:0016020)	Cluster01
SCIN	328	ENSSSCG00000015353	9:82102674-82363745:+1	protein_coding	Sus scrofa scinderin (SCIN), mRNA.	calcium ion binding (GO:0005509) | actin filament binding (GO:0051015)	positive regulation of megakaryocyte differentiation (GO:0045654) | actin filament severing (GO:0051014) | negative regulation of cell proliferation (GO:0008285) | positive regulation of apoptotic process (GO:0043065) | positive regulation of actin nucleation (GO:0051127) | sequestering of actin monomers (GO:0042989) | actin filament capping (GO:0051693)	brush border (GO:0005903) | extracellular exosome (GO:0070062)	Cluster01
SCPEP1	241	ENSSSCG00000017617	12:33264904-33297896:+1	protein_coding	serine carboxypeptidase 1	serine-type carboxypeptidase activity (GO:0004185) | hydrolase activity (GO:0016787) | carboxypeptidase activity (GO:0004180) | peptidase activity (GO:0008233)	positive regulation of blood vessel diameter (GO:0097755) | proteolysis involved in cellular protein catabolic process (GO:0051603) | negative regulation of blood pressure (GO:0045776) | proteolysis (GO:0006508)	extracellular exosome (GO:0070062)	Cluster01
SCRG1	200	ENSSSCG00000032048	14:16634619-16664410:+1	protein_coding	stimulator of chondrogenesis 1	unknown	mesenchymal stem cell proliferation (GO:0097168)	Golgi apparatus (GO:0005794) | cytoplasm (GO:0005737) | neuron projection terminus (GO:0044306)	Cluster01
SEMA3B	184	ENSSSCG00000011400	13:32740381-32753286:+1	protein_coding	semaphorin 3B	neuropilin binding (GO:0038191)	negative chemotaxis (GO:0050919)	integral component of membrane (GO:0016021) | extracellular space (GO:0005615) | membrane (GO:0016020)	Cluster01
SEMA3D	443	ENSSSCG00000015396	9:95280192-95506651:+1	protein_coding	semaphorin 3D	neuropilin binding (GO:0038191)	negative chemotaxis (GO:0050919)	extracellular space (GO:0005615)	Cluster01
SERINC5	285	ENSSSCG00000014119	2:88843020-88961132:-1	protein_coding	serine incorporator 5	L-serine transmembrane transporter activity (GO:0015194)	myelination (GO:0042552) | L-serine transport (GO:0015825) | detection of virus (GO:0009597) | sphingolipid metabolic process (GO:0006665) | defense response to virus (GO:0051607) | innate immune response (GO:0045087) | phosphatidylserine metabolic process (GO:0006658)	myelin sheath (GO:0043209) | integral component of membrane (GO:0016021) | Golgi apparatus (GO:0005794) | plasma membrane (GO:0005886) | membrane (GO:0016020) | extracellular exosome (GO:0070062)	Cluster01
SERPINB9	365	ENSSSCG00000031615	7:1719750-1732621:-1	protein_coding	serpin B9	cysteine-type endopeptidase inhibitor activity involved in apoptotic process (GO:0043027) | serine-type endopeptidase inhibitor activity (GO:0004867) | protease binding (GO:0002020) | peptidase activity (GO:0008233)	negative regulation of apoptotic process (GO:0043066) | cellular response to estrogen stimulus (GO:0071391) | response to bacterium (GO:0009617) | immune response (GO:0006955) | negative regulation by symbiont of host apoptotic process (GO:0033668) | proteolysis (GO:0006508) | positive regulation of gene expression (GO:0010628) | protection from natural killer cell mediated cytotoxicity (GO:00422…	intracellular (GO:0005622) | nucleus (GO:0005634) | extracellular space (GO:0005615) | cytosol (GO:0005829) | cytoplasm (GO:0005737) | membrane (GO:0016020) | extracellular exosome (GO:0070062)	Cluster01
SERPINF1	356	ENSSSCG00000017818	12:47948982-47959470:+1	protein_coding	Sus scrofa serpin family F member 1 (SERPINF1), mRNA.	serine-type endopeptidase inhibitor activity (GO:0004867)	negative regulation of angiogenesis (GO:0016525) | positive regulation of neurogenesis (GO:0050769) | negative regulation of epithelial cell proliferation involved in prostate gland development (GO:0060770) | negative regulation of endopeptidase activity (GO:0010951)	extracellular space (GO:0005615) | extracellular matrix (GO:0031012) | extracellular exosome (GO:0070062) | extracellular region (GO:0005576)	Cluster01
SETX	422	ENSSSCG00000005724	1:272095358-272170762:-1	protein_coding	senataxin	identical protein binding (GO:0042802) | transcription termination site sequence-specific DNA binding (GO:0001147)	positive regulation of RNA splicing (GO:0033120) | protein kinase B signaling (GO:0043491) | cellular response to fibroblast growth factor stimulus (GO:0044344) | fibroblast growth factor receptor signaling pathway (GO:0008543) | positive regulation of transcription from RNA polymerase II promoter (GO:0045944) | cellular response to retinoic acid (GO:0071300) | DNA-templated transcription, termin…	nuclear body (GO:0016604) | axon (GO:0030424) | nuclear chromosome (GO:0000228) | nucleus (GO:0005634) | cytoplasm (GO:0005737) | intercellular bridge (GO:0045171) | nucleoplasm (GO:0005654) | growth cone (GO:0030426)	Cluster01
SF3B1	271	ENSSSCG00000016075	15:101191854-101337916:-1	protein_coding	splicing factor 3b subunit 1	RNA binding (GO:0003723) | mRNA binding (GO:0003729)	spliceosomal complex assembly (GO:0000245) | mRNA splicing, via spliceosome (GO:0000398)	nuclear speck (GO:0016607) | U2-type prespliceosome (GO:0071004) | U11/U12 snRNP (GO:0034693) | catalytic step 2 spliceosome (GO:0071013) | nucleus (GO:0005634) | U2 snRNP (GO:0005686) | U12-type spliceosomal complex (GO:0005689)	Cluster01
SFRP1	317	ENSSSCG00000025822	17:10436411-10489755:-1	protein_coding	secreted frizzled related protein 1	identical protein binding (GO:0042802) | Wnt-protein binding (GO:0017147) | frizzled binding (GO:0005109) | cysteine-type endopeptidase activity (GO:0004197) | heparin binding (GO:0008201) | drug binding (GO:0008144)	Wnt signaling pathway involved in somitogenesis (GO:0090244) | cellular response to estradiol stimulus (GO:0071392) | convergent extension involved in somitogenesis (GO:0090246) | planar cell polarity pathway involved in neural tube closure (GO:0090179) | positive regulation of extrinsic apoptotic signaling pathway (GO:2001238) | response to drug (GO:0042493) | negative regulation of osteoblast p…	intracellular (GO:0005622) | extracellular space (GO:0005615) | extracellular matrix (GO:0031012) | cytosol (GO:0005829) | proteinaceous extracellular matrix (GO:0005578) | cell surface (GO:0009986) | extracellular exosome (GO:0070062)	Cluster01
SFT2D2	480	ENSSSCG00000031617	4:82712892-82734492:-1	protein_coding	vesicle transport protein SFT2B	unknown	protein transport (GO:0015031) | transport (GO:0006810) | vesicle-mediated transport (GO:0016192)	integral component of membrane (GO:0016021) | membrane (GO:0016020)	Cluster01
SGK1	405	ENSSSCG00000021443	1:29625957-29753666:+1	protein_coding	Sus scrofa serum/glucocorticoid regulated kinase 1 (SGK1), mRNA.	ATP binding (GO:0005524) | transferase activity (GO:0016740) | protein kinase activity (GO:0004672) | kinase activity (GO:0016301) | protein serine/threonine kinase activity (GO:0004674) | protein serine/threonine/tyrosine kinase activity (GO:0004712) | nucleotide binding (GO:0000166)	neuron projection morphogenesis (GO:0048812) | protein phosphorylation (GO:0006468) | phosphorylation (GO:0016310) | peptidyl-serine phosphorylation (GO:0018105) | intracellular signal transduction (GO:0035556) | cellular response to DNA damage stimulus (GO:0006974)	nuclear speck (GO:0016607) | nucleus (GO:0005634) | cytosol (GO:0005829) | cytoplasm (GO:0005737)	Cluster01
SGMS2	291	ENSSSCG00000009152	8:114053661-114146000:-1	protein_coding	sphingomyelin synthase 2	ceramide phosphoethanolamine synthase activity (GO:0002950) | ceramide cholinephosphotransferase activity (GO:0047493) | sphingomyelin synthase activity (GO:0033188)	ceramide phosphoethanolamine biosynthetic process (GO:1905373) | sphingomyelin biosynthetic process (GO:0006686) | ceramide biosynthetic process (GO:0046513)	integral component of membrane (GO:0016021) | integral component of Golgi membrane (GO:0030173) | Golgi apparatus (GO:0005794) | integral component of endoplasmic reticulum membrane (GO:0030176) | membrane (GO:0016020) | integral component of plasma membrane (GO:0005887)	Cluster01
SH3BP1	423	ENSSSCG00000028531	5:10172667-10185074:-1	protein_coding	SH3 domain binding protein 1	unknown	unknown	cytoplasm (GO:0005737)	Cluster01
SLC14A1	256	ENSSSCG00000004492	1:95354238-95383869:+1	protein_coding	solute carrier family 14 member 1 (Kidd blood group)	water transmembrane transporter activity (GO:0005372) | urea channel activity (GO:0015265) | urea transmembrane transporter activity (GO:0015204)	water transport (GO:0006833) | transport (GO:0006810) | urea transmembrane transport (GO:0071918) | urea transport (GO:0015840)	integral component of membrane (GO:0016021) | nucleolus (GO:0005730) | membrane (GO:0016020) | plasma membrane (GO:0005886) | intracellular membrane-bounded organelle (GO:0043231) | integral component of plasma membrane (GO:0005887)	Cluster01
SLC25A29	416	ENSSSCG00000002520	7:121174889-121192328:-1	protein_coding	solute carrier family 25 member 29	high-affinity lysine transmembrane transporter activity (GO:0005292) | amino acid transmembrane transporter activity (GO:0015171) | acyl carnitine transmembrane transporter activity (GO:0015227) | basic amino acid transmembrane transporter activity (GO:0015174) | high-affinity arginine transmembrane transporter activity (GO:0005289)	mitochondrial L-ornithine transmembrane transport (GO:1990575) | mitochondrial transport (GO:0006839) | basic amino acid transmembrane transport (GO:1990822) | transport (GO:0006810) | ornithine transport (GO:0015822) | arginine transmembrane transport (GO:1903826) | L-histidine transmembrane transport (GO:0089709) | L-lysine transmembrane transport (GO:1903401) | acyl carnitine transport (GO:000…	integral component of membrane (GO:0016021) | membrane (GO:0016020) | mitochondrion (GO:0005739) | mitochondrial inner membrane (GO:0005743)	Cluster01
SLC2A5	346	ENSSSCG00000039651	6:69507826-69535528:-1	protein_coding	solute carrier family 2 member 5	fructose transmembrane transporter activity (GO:0005353)	regulation of systemic arterial blood pressure mediated by a chemical signal (GO:0003044) | cellular response to fructose stimulus (GO:0071332) | response to fructose (GO:0009750) | fructose import across plasma membrane (GO:1990539)	apical plasma membrane (GO:0016324) | integral component of plasma membrane (GO:0005887) | extracellular exosome (GO:0070062)	Cluster01
SLC30A7	349	ENSSSCG00000006860	4:117314845-117397862:-1	protein_coding	zinc transporter 7	zinc ion transmembrane transporter activity (GO:0005385) | cation transmembrane transporter activity (GO:0008324)	response to zinc ion (GO:0010043) | zinc II ion transport (GO:0006829) | zinc II ion transmembrane transport (GO:0071577) | regulation of sequestering of zinc ion (GO:0061088) | cation transmembrane transport (GO:0098655) | sequestering of zinc ion (GO:0032119) | cation transport (GO:0006812) | transmembrane transport (GO:0055085)	integral component of membrane (GO:0016021) | Golgi apparatus (GO:0005794) | cytoplasmic vesicle (GO:0031410) | cytoplasm (GO:0005737) | membrane (GO:0016020) | vesicle (GO:0031982) | perinuclear region of cytoplasm (GO:0048471) | extracellular exosome (GO:0070062)	Cluster01
SLC35D2	292	ENSSSCG00000039368	10:25738231-25789518:+1	protein_coding	Sus scrofa solute carrier family 35 member D2 (SLC35D2), mRNA.	pyrimidine nucleotide-sugar transmembrane transporter activity (GO:0015165)	pyrimidine nucleotide-sugar transmembrane transport (GO:0090481)	integral component of membrane (GO:0016021) | Golgi apparatus (GO:0005794) | membrane (GO:0016020)	Cluster01
SLC40A1	491	ENSSSCG00000027157	15:94115562-94161781:-1	protein_coding	solute carrier family 40 member 1	ferrous iron transmembrane transporter activity (GO:0015093) | peptide hormone binding (GO:0017046) | iron ion transmembrane transporter activity (GO:0005381) | receptor activity (GO:0004872) | iron channel activity (GO:0097689)	multicellular organismal iron ion homeostasis (GO:0060586) | iron ion transmembrane transport (GO:0034755) | negative regulation of apoptotic process (GO:0043066) | regulation of transcription from RNA polymerase II promoter in response to iron (GO:0034395) | endothelium development (GO:0003158) | spleen trabecula formation (GO:0060345) | iron ion transport (GO:0006826) | positive regulation of t…	intracellular (GO:0005622) | integral component of membrane (GO:0016021) | basolateral plasma membrane (GO:0016323) | cytosol (GO:0005829) | plasma membrane (GO:0005886) | membrane (GO:0016020) | synaptic vesicle (GO:0008021) | nucleoplasm (GO:0005654)	Cluster01
SLC46A3	375	ENSSSCG00000009322	11:5985727-6000701:-1	protein_coding	solute carrier family 46 member 3	unknown	transmembrane transport (GO:0055085)	integral component of membrane (GO:0016021) | membrane (GO:0016020) | extracellular exosome (GO:0070062)	Cluster01
SLC4A2	284	ENSSSCG00000021475	18:6145753-6166742:-1	protein_coding	solute carrier family 4 member 2	anion transmembrane transporter activity (GO:0008509) | transporter activity (GO:0005215) | inorganic anion exchanger activity (GO:0005452) | sodium:bicarbonate symporter activity (GO:0008510)	transport (GO:0006810) | sodium ion transmembrane transport (GO:0035725) | ion transport (GO:0006811) | anion transport (GO:0006820) | inorganic anion transport (GO:0015698) | anion transmembrane transport (GO:0098656) | bicarbonate transport (GO:0015701) | regulation of intracellular pH (GO:0051453)	integral component of membrane (GO:0016021) | focal adhesion (GO:0005925) | membrane (GO:0016020) | integral component of plasma membrane (GO:0005887)	Cluster01
SLC4A7	393	ENSSSCG00000011218	13:13933711-14043066:-1	protein_coding	solute carrier family 4 member 7	anion transmembrane transporter activity (GO:0008509) | transporter activity (GO:0005215) | inorganic anion exchanger activity (GO:0005452) | sodium:bicarbonate symporter activity (GO:0008510)	transport (GO:0006810) | sodium ion transmembrane transport (GO:0035725) | ion transport (GO:0006811) | anion transport (GO:0006820) | inorganic anion transport (GO:0015698) | anion transmembrane transport (GO:0098656) | auditory receptor cell development (GO:0060117) | bicarbonate transport (GO:0015701) | regulation of intracellular pH (GO:0051453)	integral component of membrane (GO:0016021) | membrane (GO:0016020) | integral component of plasma membrane (GO:0005887)	Cluster01
SLC7A2	400	ENSSSCG00000006987	17:5122265-5271849:+1	protein_coding	cationic amino acid transporter 2	high-affinity L-ornithine transmembrane transporter activity (GO:0097627) | arginine transmembrane transporter activity (GO:0015181) | low-affinity L-arginine transmembrane transporter activity (GO:0097626) | L-lysine transmembrane transporter activity (GO:0015189) | amino acid transmembrane transporter activity (GO:0015171) | L-ornithine transmembrane transporter activity (GO:0000064) | high-aff…	L-ornithine import across plasma membrane (GO:0097640) | L-lysine import across plasma membrane (GO:0097639) | L-arginine transport (GO:1902023) | regulation of inflammatory response (GO:0050727) | nitric oxide biosynthetic process (GO:0006809) | nitric oxide production involved in inflammatory response (GO:0002537) | amino acid transmembrane transport (GO:0003333) | amino acid transport (GO:0006…	integral component of membrane (GO:0016021) | cell junction (GO:0030054) | plasma membrane (GO:0005886) | membrane (GO:0016020)	Cluster01
SLCO2B1	357	ENSSSCG00000014851	9:9442669-9472619:+1	protein_coding	solute carrier organic anion transporter family member 2B1	transporter activity (GO:0005215) | bile acid transmembrane transporter activity (GO:0015125) | sodium-independent organic anion transmembrane transporter activity (GO:0015347)	sodium-independent organic anion transport (GO:0043252) | transport (GO:0006810) | ion transport (GO:0006811) | bile acid and bile salt transport (GO:0015721)	integral component of membrane (GO:0016021) | membrane (GO:0016020) | plasma membrane (GO:0005886) | integral component of plasma membrane (GO:0005887)	Cluster01
SMC4	349	ENSSSCG00000011731	13:100077867-100133166:+1	protein_coding	structural maintenance of chromosomes 4	ATP binding (GO:0005524) | protein heterodimerization activity (GO:0046982)	meiotic chromosome condensation (GO:0010032) | kinetochore organization (GO:0051383) | chromosome organization (GO:0051276) | mitotic chromosome condensation (GO:0007076) | meiotic chromosome segregation (GO:0045132)	chromosome (GO:0005694) | nuclear speck (GO:0016607) | nucleus (GO:0005634) | cytosol (GO:0005829) | condensin complex (GO:0000796)	Cluster01
SMO	401	ENSSSCG00000016569	18:19450736-19478699:-1	protein_coding	smoothened, frizzled class receptor	Wnt-protein binding (GO:0017147) | G-protein coupled receptor activity (GO:0004930) | transmembrane signaling receptor activity (GO:0004888) | drug binding (GO:0008144) | patched binding (GO:0005113)	embryonic organ development (GO:0048568) | central nervous system neuron differentiation (GO:0021953) | detection of cell density by contact stimulus involved in contact inhibition (GO:0060248) | type B pancreatic cell development (GO:0003323) | myoblast migration (GO:0051451) | negative regulation of apoptotic process (GO:0043066) | pattern specification process (GO:0007389) | heart morphogenesi…	integral component of membrane (GO:0016021) | ciliary membrane (GO:0060170) | Golgi apparatus (GO:0005794) | plasma membrane (GO:0005886) | membrane (GO:0016020) | extracellular exosome (GO:0070062) | intracellular membrane-bounded organelle (GO:0043231) | cytoplasm (GO:0005737) | caveola (GO:0005901) | cilium (GO:0005929)	Cluster01
SMOX	295	ENSSSCG00000007140	17:31552616-31592126:-1	protein_coding	spermine oxidase	polyamine oxidase activity (GO:0046592) | oxidoreductase activity (GO:0016491)	polyamine catabolic process (GO:0006598) | spermine catabolic process (GO:0046208) | oxidation-reduction process (GO:0055114)	nuclear membrane (GO:0031965) | nucleoplasm (GO:0005654) | intracellular membrane-bounded organelle (GO:0043231)	Cluster01
SNCAIP	472	ENSSSCG00000014235	2:125889165-125956865:+1	protein_coding	Sus scrofa synuclein alpha interacting protein (SNCAIP), transcript variant 1, mRNA.	identical protein binding (GO:0042802) | ubiquitin protein ligase binding (GO:0031625)	regulation of inclusion body assembly (GO:0090083) | regulation of neurotransmitter secretion (GO:0046928) | dopamine metabolic process (GO:0042417) | cell death (GO:0008219)	P-body (GO:0000932) | cytoplasm (GO:0005737) | nucleoplasm (GO:0005654)	Cluster01
SNORA21/ENSSSCG:23013	103	ENSSSCG00000023013	12:23282858-23282989:+1	snoRNA	Small nucleolar RNA SNORA21	unknown	unknown	unknown	Cluster01
SNORA48/ENSSSCG:20152	79	ENSSSCG00000020152	12:52871206-52871354:+1	snoRNA	Small nucleolar RNA SNORA48	unknown	unknown	unknown	Cluster01
SNORA55	178	ENSSSCG00000025504	6:95389347-95389481:-1	snoRNA	Small nucleolar RNA SNORA55	unknown	unknown	unknown	Cluster01
SNORA71/ENSSSCG:34064	192	ENSSSCG00000034064	17:41476709-41476841:-1	snoRNA	Small nucleolar RNA SNORA71	unknown	unknown	unknown	Cluster01
SNORD21	172	ENSSSCG00000018923	4:124361569-124361664:-1	snoRNA	Small nucleolar RNA SNORD21	unknown	unknown	unknown	Cluster01
SNTB1	315	ENSSSCG00000005994	4:18288756-18524583:+1	protein_coding	syntrophin beta 1	structural molecule activity (GO:0005198)	unknown	protein complex (GO:0043234) | synapse (GO:0045202) | focal adhesion (GO:0005925)	Cluster01
SOD3	102	ENSSSCG00000028814	8:18796636-18804064:+1	protein_coding	superoxide dismutase 3	superoxide dismutase activity (GO:0004784) | metal ion binding (GO:0046872) | copper ion binding (GO:0005507) | oxidoreductase activity (GO:0016491) | zinc ion binding (GO:0008270)	response to hypoxia (GO:0001666) | superoxide metabolic process (GO:0006801) | removal of superoxide radicals (GO:0019430) | oxidation-reduction process (GO:0055114)	extracellular space (GO:0005615) | extracellular matrix (GO:0031012) | cytoplasm (GO:0005737) | extracellular exosome (GO:0070062)	Cluster01
SP1	316	ENSSSCG00000000272	5:18588941-18630760:+1	protein_coding	Sp1 transcription factor	transcriptional activator activity, RNA polymerase II core promoter proximal region sequence-specific binding (GO:0001077) | HMG box domain binding (GO:0071837) | nucleic acid binding (GO:0003676) | transcription factor activity, RNA polymerase II core promoter proximal region sequence-specific binding (GO:0000982) | RNA polymerase II core promoter proximal region sequence-specific DNA binding (G…	positive regulation of transcription from RNA polymerase II promoter (GO:0045944) | regulation of transcription, DNA-templated (GO:0006355) | positive regulation of transcription, DNA-templated (GO:0045893) | positive regulation by host of viral transcription (GO:0043923) | regulation of transcription from RNA polymerase II promoter (GO:0006357) | transcription from RNA polymerase II promoter (GO…	nucleus (GO:0005634) | nuclear chromatin (GO:0000790) | transcriptional repressor complex (GO:0017053) | nucleoplasm (GO:0005654)	Cluster01
SPARC	341	ENSSSCG00000017082	16:71368164-71380972:+1	protein_coding	Sus scrofa secreted protein, acidic, cysteine-rich (osteonectin) (SPARC), mRNA.	calcium ion binding (GO:0005509) | extracellular matrix binding (GO:0050840) | collagen binding (GO:0005518)	regulation of cell proliferation (GO:0042127) | regulation of cell morphogenesis (GO:0022604) | negative regulation of endothelial cell proliferation (GO:0001937) | positive regulation of endothelial cell migration (GO:0010595) | bone development (GO:0060348) | negative regulation of angiogenesis (GO:0016525) | signal transduction (GO:0007165) | cellular response to growth factor stimulus (GO:007…	platelet alpha granule (GO:0031091) | nuclear matrix (GO:0016363) | extracellular space (GO:0005615) | proteinaceous extracellular matrix (GO:0005578) | cell surface (GO:0009986) | cytoplasm (GO:0005737) | platelet alpha granule membrane (GO:0031092)	Cluster01
SPRY1	263	ENSSSCG00000009083	8:100854658-100861157:-1	protein_coding	Sus scrofa sprouty RTK signaling antagonist 1 (SPRY1), mRNA.	unknown	negative regulation of neurotrophin TRK receptor signaling pathway (GO:0051387) | negative regulation of Ras protein signal transduction (GO:0046580) | organ induction (GO:0001759) | establishment of mitotic spindle orientation (GO:0000132) | negative regulation of fibroblast growth factor receptor signaling pathway (GO:0040037) | ureteric bud development (GO:0001657) | regulation of signal trans…	Golgi apparatus (GO:0005794) | cytosol (GO:0005829) | membrane (GO:0016020) | nucleoplasm (GO:0005654)	Cluster01
STAB1	139	ENSSSCG00000011443	13:34632247-34664420:+1	protein_coding	stabilin 1	low-density lipoprotein particle binding (GO:0030169) | calcium ion binding (GO:0005509) | scavenger receptor activity (GO:0005044) | hyaluronic acid binding (GO:0005540) | low-density lipoprotein receptor activity (GO:0005041)	cell adhesion (GO:0007155) | negative regulation of angiogenesis (GO:0016525) | defense response to bacterium (GO:0042742) | receptor-mediated endocytosis (GO:0006898) | cell-cell signaling (GO:0007267)	integral component of membrane (GO:0016021) | membrane (GO:0016020) | integral component of plasma membrane (GO:0005887)	Cluster01
STARD13	348	ENSSSCG00000009348	11:9520436-9583815:-1	protein_coding	StAR related lipid transfer domain containing 13	lipid binding (GO:0008289)	endothelial cell migration (GO:0043542) | signal transduction (GO:0007165) | endothelial tube lumen extension (GO:0097498) | negative regulation of cell migration involved in sprouting angiogenesis (GO:0090051)	unknown	Cluster01
STAT5A	386	ENSSSCG00000017402	12:20472037-20499166:-1	protein_coding	signal transducer and activator of transcription 5A	DNA binding (GO:0003677) | transcription factor activity, sequence-specific DNA binding (GO:0003700) | signal transducer activity (GO:0004871)	signal transduction (GO:0007165) | regulation of transcription, DNA-templated (GO:0006355) | positive regulation of blood vessel endothelial cell migration (GO:0043536) | positive regulation of endothelial cell proliferation (GO:0001938) | transcription, DNA-templated (GO:0006351)	nucleus (GO:0005634) | cytosol (GO:0005829) | cytoplasm (GO:0005737) | nucleoplasm (GO:0005654)	Cluster01
STAT6	458	ENSSSCG00000040435	5:22406136-22422398:-1	protein_coding	Sus scrofa signal transducer and activator of transcription 6, interleukin-4 induced (STAT6), transcript variant 1, mRNA.	identical protein binding (GO:0042802) | sequence-specific DNA binding (GO:0043565) | DNA binding (GO:0003677) | RNA polymerase II regulatory region sequence-specific DNA binding (GO:0000977) | RNA polymerase II core promoter sequence-specific DNA binding (GO:0000979) | protein phosphatase binding (GO:0019903) | transcription factor activity, sequence-specific DNA binding (GO:0003700) | signal tr…	mammary gland morphogenesis (GO:0060443) | regulation of cell proliferation (GO:0042127) | T-helper 1 cell lineage commitment (GO:0002296) | interleukin-4-mediated signaling pathway (GO:0035771) | regulation of transcription, DNA-templated (GO:0006355) | negative regulation of type 2 immune response (GO:0002829) | positive regulation of transcription from RNA polymerase II promoter (GO:0045944) |…	nucleus (GO:0005634) | cytosol (GO:0005829) | nuclear chromatin (GO:0000790) | cytoplasm (GO:0005737) | nuclear membrane (GO:0031965) | nucleoplasm (GO:0005654)	Cluster01
STOM	393	ENSSSCG00000036639	1:261377866-261408229:-1	protein_coding	stomatin	identical protein binding (GO:0042802) | protein homodimerization activity (GO:0042803) | RNA polymerase binding (GO:0070063)	positive regulation by host of viral genome replication (GO:0044829) | positive regulation of viral process (GO:0048524) | positive regulation of protein targeting to membrane (GO:0090314) | regulation of ion transmembrane transport (GO:0034765) | regulation of acid-sensing ion channel activity (GO:1901585) | protein homooligomerization (GO:0051260)	integral component of membrane (GO:0016021) | cytoskeleton (GO:0005856) | extracellular space (GO:0005615) | vesicle (GO:0031982) | endoplasmic reticulum (GO:0005783) | membrane (GO:0016020) | extracellular exosome (GO:0070062) | blood microparticle (GO:0072562) | cytosol (GO:0005829) | membrane raft (GO:0045121) | cytoplasm (GO:0005737) | perinuclear region of cytoplasm (GO:0048471) | mitochondr…	Cluster01
SUCLG2	361	ENSSSCG00000011501	13:48650866-49090696:-1	protein_coding	succinate-CoA ligase GDP-forming beta subunit	succinate-CoA ligase (GDP-forming) activity (GO:0004776) | nucleotide binding (GO:0000166) | catalytic activity (GO:0003824) | ATP binding (GO:0005524) | metal ion binding (GO:0046872) | succinate-CoA ligase (ADP-forming) activity (GO:0004775) | magnesium ion binding (GO:0000287) | ligase activity (GO:0016874) | GTP binding (GO:0005525)	metabolic process (GO:0008152) | tricarboxylic acid cycle (GO:0006099) | succinyl-CoA metabolic process (GO:0006104)	plasma membrane (GO:0005886) | mitochondrion (GO:0005739)	Cluster01
SYNE2	430	ENSSSCG00000005110	1:193912483-194207376:-1	protein_coding	spectrin repeat containing nuclear envelope protein 2	actin binding (GO:0003779) | actin filament binding (GO:0051015)	nuclear envelope organization (GO:0006998) | cytoskeletal anchoring at nuclear membrane (GO:0090286) | regulation of cilium assembly (GO:1902017) | positive regulation of cell migration (GO:0030335) | fibroblast migration (GO:0010761) | nuclear migration (GO:0007097) | nucleokinesis involved in cell motility in cerebral cortex radial glia guided migration (GO:0021817) | centrosome localization (G…	nuclear envelope (GO:0005635) | nuclear lumen (GO:0031981) | Z disc (GO:0030018) | extracellular exosome (GO:0070062) | nucleus (GO:0005634) | cytoplasm (GO:0005737) | myofibril (GO:0030016) | mitochondrion (GO:0005739) | integral component of membrane (GO:0016021) | filopodium membrane (GO:0031527) | lamellipodium membrane (GO:0031258) | intermediate filament cytoskeleton (GO:0045111) | LINC com…	Cluster01
TAGAP	233	ENSSSCG00000004053	1:8208084-8218717:+1	protein_coding	T-cell activation RhoGTPase activating protein	unknown	signal transduction (GO:0007165)	unknown	Cluster01
TAL1	374	ENSSSCG00000035847	6:164285015-164294494:+1	protein_coding	TAL bHLH transcription factor 1, erythroid differentiation factor	chromatin binding (GO:0003682) | histone deacetylase binding (GO:0042826) | enzyme binding (GO:0019899) | RNA polymerase II transcription factor activity, sequence-specific DNA binding (GO:0000981) | RNA polymerase II distal enhancer sequence-specific DNA binding (GO:0000980) | transcription regulatory region sequence-specific DNA binding (GO:0000976) | E-box binding (GO:0070888) | RNA polymerase…	positive regulation of chromatin assembly or disassembly (GO:0045799) | platelet formation (GO:0030220) | erythrocyte differentiation (GO:0030218) | hemopoiesis (GO:0030097) | astrocyte fate commitment (GO:0060018) | generation of neurons (GO:0048699) | positive regulation of cell division (GO:0051781) | positive regulation of erythrocyte differentiation (GO:0045648) | positive regulation of tran…	protein complex (GO:0043234) | transcription factor complex (GO:0005667) | nucleus (GO:0005634) | nuclear chromatin (GO:0000790) | histone deacetylase complex (GO:0000118) | Lsd1/2 complex (GO:0033193)	Cluster01
TANC1	369	ENSSSCG00000015880	15:65920192-66203512:+1	protein_coding	tetratricopeptide repeat, ankyrin repeat and coiled-coil containing 1	unknown	dendritic spine maintenance (GO:0097062) | myoblast fusion (GO:0007520) | visual learning (GO:0008542)	axon terminus (GO:0043679) | dendrite (GO:0030425) | neuronal cell body (GO:0043025)	Cluster01
TBC1D2B	430	ENSSSCG00000027477	7:47839079-47929092:+1	protein_coding	TBC1 domain family member 2B	Rab GTPase binding (GO:0017137) | GTPase activator activity (GO:0005096)	regulation of vesicle fusion (GO:0031338) | intracellular protein transport (GO:0006886) | activation of GTPase activity (GO:0090630)	intracellular (GO:0005622) | endomembrane system (GO:0012505)	Cluster01
TCF7L2	318	ENSSSCG00000010638	14:123343756-123545925:+1	protein_coding	transcription factor 7 like 2	armadillo repeat domain binding (GO:0070016) | RNA polymerase II core promoter proximal region sequence-specific DNA binding (GO:0000978) | RNA polymerase II repressing transcription factor binding (GO:0001103) | transcription factor binding (GO:0008134) | gamma-catenin binding (GO:0045295) | sequence-specific DNA binding (GO:0043565) | nuclear hormone receptor binding (GO:0035257) | DNA binding …	regulation of hormone metabolic process (GO:0032350) | maintenance of DNA repeat elements (GO:0043570) | positive regulation of heparan sulfate proteoglycan biosynthetic process (GO:0010909) | positive regulation of protein binding (GO:0032092) | positive regulation of transcription from RNA polymerase II promoter (GO:0045944) | negative regulation of transcription from RNA polymerase II promoter…	protein-DNA complex (GO:0032993) | transcription factor complex (GO:0005667) | beta-catenin-TCF7L2 complex (GO:0070369) | nucleus (GO:0005634) | nuclear chromatin (GO:0000790) | nucleoplasm (GO:0005654)	Cluster01
TCIRG1	327	ENSSSCG00000012890	2:4844634-4860548:-1	protein_coding	T-cell immune regulator 1, ATPase H+ transporting V0 subunit a3	proton-transporting ATPase activity, rotational mechanism (GO:0046961) | ATPase binding (GO:0051117) | hydrogen ion transmembrane transporter activity (GO:0015078)	vacuolar proton-transporting V-type ATPase complex assembly (GO:0070072) | transport (GO:0006810) | ion transport (GO:0006811) | macroautophagy (GO:0016236) | ATP hydrolysis coupled proton transport (GO:0015991) | ATP synthesis coupled proton transport (GO:0015986) | vacuolar acidification (GO:0007035) | protein catabolic process in the vacuole (GO:0007039) | proton transport (GO:0015992)	lysosomal membrane (GO:0005765) | integral component of membrane (GO:0016021) | vacuolar proton-transporting V-type ATPase complex (GO:0016471) | vacuolar proton-transporting V-type ATPase, V0 domain (GO:0000220) | plasma membrane (GO:0005886) | membrane (GO:0016020) | apical plasma membrane (GO:0016324) | proton-transporting V-type ATPase, V0 domain (GO:0033179) | mitochondrion (GO:0005739)	Cluster01
TEK	433	ENSSSCG00000005122	1:195937431-196052751:-1	protein_coding	TEK receptor tyrosine kinase	ATP binding (GO:0005524) | protein tyrosine kinase activity (GO:0004713) | transferase activity (GO:0016740) | protein kinase activity (GO:0004672) | kinase activity (GO:0016301) | nucleotide binding (GO:0000166)	positive regulation of angiogenesis (GO:0045766) | sprouting angiogenesis (GO:0002040) | positive regulation of intracellular signal transduction (GO:1902533) | positive regulation of endothelial cell migration (GO:0010595) | positive regulation of ERK1 and ERK2 cascade (GO:0070374) | peptidyl-tyrosine phosphorylation (GO:0018108) | protein oligomerization (GO:0051259) | protein autophosphorylati…	integral component of membrane (GO:0016021) | basolateral plasma membrane (GO:0016323) | basal plasma membrane (GO:0009925) | cell surface (GO:0009986) | microtubule organizing center (GO:0005815) | plasma membrane (GO:0005886) | membrane (GO:0016020) | microvillus (GO:0005902) | stress fiber (GO:0001725) | actin filament (GO:0005884) | membrane raft (GO:0045121) | apical plasma membrane (GO:0016…	Cluster01
TGFBI	436	ENSSSCG00000014316	2:138191863-138224776:+1	protein_coding	transforming growth factor beta induced	extracellular matrix binding (GO:0050840) | integrin binding (GO:0005178) | collagen binding (GO:0005518)	extracellular matrix organization (GO:0030198) | cell adhesion (GO:0007155) | angiogenesis (GO:0001525) | cell proliferation (GO:0008283)	extracellular space (GO:0005615) | extracellular matrix (GO:0031012) | proteinaceous extracellular matrix (GO:0005578) | extracellular exosome (GO:0070062) | trans-Golgi network (GO:0005802)	Cluster01
TGFBR2	486	ENSSSCG00000011226	13:16784365-16876656:+1	protein_coding	transforming growth factor beta receptor 2	glycosaminoglycan binding (GO:0005539) | signal transducer, downstream of receptor, with serine/threonine kinase activity (GO:0004702) | transforming growth factor beta-activated receptor activity (GO:0005024) | nucleotide binding (GO:0000166) | protein kinase activity (GO:0004672) | type I transforming growth factor beta receptor binding (GO:0034713) | transforming growth factor beta binding (GO…	positive regulation of angiogenesis (GO:0045766) | positive regulation of mesenchymal cell proliferation (GO:0002053) | positive regulation of CD4-positive, alpha-beta T cell proliferation (GO:2000563) | lens development in camera-type eye (GO:0002088) | cardiac left ventricle morphogenesis (GO:0003214) | peptidyl-threonine phosphorylation (GO:0018107) | trachea morphogenesis (GO:0060439) | activ…	integral component of membrane (GO:0016021) | external side of plasma membrane (GO:0009897) | receptor complex (GO:0043235) | membrane raft (GO:0045121) | caveola (GO:0005901) | membrane (GO:0016020) | plasma membrane (GO:0005886)	Cluster01
THAP6	202	ENSSSCG00000029348	8:71181952-71201912:+1	protein_coding	THAP domain containing 6	nucleic acid binding (GO:0003676) | DNA binding (GO:0003677)	unknown	microtubule cytoskeleton (GO:0015630)	Cluster01
TIMP3	449	ENSSSCG00000031866	5:12185819-12242604:-1	protein_coding	TIMP metallopeptidase inhibitor 3	unknown	positive regulation of TRAIL-activated apoptotic signaling pathway (GO:1903984) | cellular response to organic substance (GO:0071310) | negative regulation of metalloendopeptidase activity (GO:1904684) | negative regulation of ERK1 and ERK2 cascade (GO:0070373) | negative regulation of membrane protein ectodomain proteolysis (GO:0051045)	basement membrane (GO:0005604) | extracellular space (GO:0005615) | nucleus (GO:0005634) | extracellular matrix (GO:0031012) | extracellular exosome (GO:0070062)	Cluster01
TJP1	404	ENSSSCG00000004854	1:144930347-145196016:-1	protein_coding	tight junction protein 1	protein domain specific binding (GO:0019904) | connexin binding (GO:0071253)	blastocyst formation (GO:0001825) | sensory perception of sound (GO:0007605)	cell-cell adherens junction (GO:0005913) | protein complex (GO:0043234) | cell junction (GO:0030054) | plasma membrane (GO:0005886) | nucleus (GO:0005634) | intercellular canaliculus (GO:0046581) | cytosol (GO:0005829) | cytoplasm (GO:0005737) | occluding junction (GO:0070160) | integral component of membrane (GO:0016021) | adherens junction (GO:0005912) | membrane (GO:0016020) | apicolateral pla…	Cluster01
TLN1	435	ENSSSCG00000005317	1:236414815-236450945:-1	protein_coding	talin 1	phosphatidylinositol binding (GO:0035091) | structural constituent of cytoskeleton (GO:0005200) | cadherin binding (GO:0045296) | integrin binding (GO:0005178) | actin filament binding (GO:0051015) | actin binding (GO:0003779) | LIM domain binding (GO:0030274) | phosphatidylserine binding (GO:0001786) | vinculin binding (GO:0017166)	cytoskeletal anchoring at plasma membrane (GO:0007016) | cortical actin cytoskeleton organization (GO:0030866) | cell-substrate junction assembly (GO:0007044) | cell adhesion (GO:0007155) | platelet aggregation (GO:0070527) | integrin activation (GO:0033622) | integrin-mediated signaling pathway (GO:0007229)	cytoskeleton (GO:0005856) | focal adhesion (GO:0005925) | ruffle (GO:0001726) | extracellular exosome (GO:0070062)	Cluster01
TLR1	220	ENSSSCG00000026583	8:30147588-30180651:-1	protein_coding	Sus scrofa toll like receptor 1 (TLR1), mRNA.	lipopeptide binding (GO:0071723) | transmembrane signaling receptor activity (GO:0004888) | protein heterodimerization activity (GO:0046982) | Toll-like receptor 2 binding (GO:0035663)	inflammatory response (GO:0006954) | MyD88-dependent toll-like receptor signaling pathway (GO:0002755) | detection of triacyl bacterial lipopeptide (GO:0042495) | defense response to bacterium (GO:0042742) | positive regulation of toll-like receptor 2 signaling pathway (GO:0034137) | immune system process (GO:0002376) | cell activation (GO:0001775) | cellular response to triacyl bacterial lipopep…	integral component of membrane (GO:0016021) | Toll-like receptor 1-Toll-like receptor 2 protein complex (GO:0035354) | Golgi apparatus (GO:0005794) | membrane raft (GO:0045121) | membrane (GO:0016020) | integral component of plasma membrane (GO:0005887)	Cluster01
TM4SF1	372	ENSSSCG00000033018	13:89588362-89600707:-1	protein_coding	transmembrane 4 L six family member 1	unknown	unknown	integral component of plasma membrane (GO:0005887)	Cluster01
TMBIM1	338	ENSSSCG00000016186	15:120348736-120365017:-1	protein_coding	transmembrane BAX inhibitor motif containing 1	death receptor binding (GO:0005123)	negative regulation of Fas signaling pathway (GO:1902045) | negative regulation of extrinsic apoptotic signaling pathway via death domain receptors (GO:1902042) | negative regulation of establishment of protein localization to plasma membrane (GO:0090005)	lysosomal membrane (GO:0005765) | integral component of membrane (GO:0016021) | endosome membrane (GO:0010008) | Golgi apparatus (GO:0005794) | membrane (GO:0016020) | extracellular exosome (GO:0070062) | intracellular membrane-bounded organelle (GO:0043231)	Cluster01
TMEM106A	367	ENSSSCG00000025856	12:19745774-19755532:-1	protein_coding	transmembrane protein 106A	unknown	unknown	integral component of membrane (GO:0016021) | membrane (GO:0016020) | extracellular exosome (GO:0070062)	Cluster01
TMEM168	357	ENSSSCG00000016643	18:32927707-32961214:+1	protein_coding	transmembrane protein 168	unknown	unknown	transport vesicle (GO:0030133) | integral component of membrane (GO:0016021) | membrane (GO:0016020)	Cluster01
TMEM35B	245	ENSSSCG00000032660	6:91235203-91237955:-1	protein_coding	transmembrane protein 35B	unknown	unknown	unknown	Cluster01
TMOD3	401	ENSSSCG00000004626	1:119857427-119994762:-1	protein_coding	tropomodulin-3	tropomyosin binding (GO:0005523) | cadherin binding involved in cell-cell adhesion (GO:0098641)	pointed-end actin filament capping (GO:0051694) | muscle contraction (GO:0006936) | positive regulation of mitotic cell cycle phase transition (GO:1901992) | myofibril assembly (GO:0030239) | cell-cell adhesion (GO:0098609) | actin cytoskeleton organization (GO:0030036) | actin filament organization (GO:0007015) | erythrocyte development (GO:0048821)	cell-cell adherens junction (GO:0005913) | striated muscle thin filament (GO:0005865)	Cluster01
TNFRSF19	329	ENSSSCG00000009283	11:2543785-2640736:+1	protein_coding	TNF receptor superfamily member 19	receptor activity (GO:0004872)	positive regulation of JNK cascade (GO:0046330) | tissue development (GO:0009888) | positive regulation of I-kappaB kinase/NF-kappaB signaling (GO:0043123) | hair follicle development (GO:0001942)	integral component of membrane (GO:0016021) | plasma membrane (GO:0005886) | membrane (GO:0016020)	Cluster01
TNFRSF1A	348	ENSSSCG00000000708	5:64319044-64335527:+1	protein_coding	tumor necrosis factor receptor superfamily member 1A precursor	tumor necrosis factor-activated receptor activity (GO:0005031)	inflammatory response (GO:0006954) | tumor necrosis factor-mediated signaling pathway (GO:0033209) | defense response to bacterium (GO:0042742) | negative regulation of inflammatory response (GO:0050728) | positive regulation of transcription from RNA polymerase II promoter (GO:0045944) | cellular response to mechanical stimulus (GO:0071260) | establishment of protein localization to plasma membr…	Golgi membrane (GO:0000139) | integral component of membrane (GO:0016021) | receptor complex (GO:0043235) | extracellular space (GO:0005615) | membrane raft (GO:0045121) | cell surface (GO:0009986) | membrane (GO:0016020)	Cluster01
TNFSF13	339	ENSSSCG00000036521	12:52853641-52857033:+1	protein_coding	tumor necrosis factor ligand superfamily member 13	unknown	positive regulation of isotype switching to IgA isotypes (GO:0048298)	cytoplasm (GO:0005737) | extracellular exosome (GO:0070062)	Cluster01
TNS2	307	ENSSSCG00000000263	5:18306453-18320270:+1	protein_coding	tensin 2	kinase binding (GO:0019900)	cellular homeostasis (GO:0019725) | response to muscle activity (GO:0014850) | kidney development (GO:0001822) | negative regulation of cell proliferation (GO:0008285) | multicellular organismal homeostasis (GO:0048871) | multicellular organism growth (GO:0035264) | collagen metabolic process (GO:0032963)	cell (GO:0005623) | focal adhesion (GO:0005925)	Cluster01
TP53	347	ENSSSCG00000017950	12:52939644-52953820:-1	protein_coding	Sus scrofa tumor protein p53 (TP53), mRNA.	core promoter sequence-specific DNA binding (GO:0001046) | histone deacetylase binding (GO:0042826) | transcription factor binding (GO:0008134) | sequence-specific DNA binding (GO:0043565) | double-stranded DNA binding (GO:0003690) | histone acetyltransferase binding (GO:0035035) | RNA polymerase II transcription factor binding (GO:0001085) | RNA polymerase II regulatory region sequence-specific …	negative regulation of telomerase activity (GO:0051974) | response to gamma radiation (GO:0010332) | cellular response to ionizing radiation (GO:0071479) | programmed cell death (GO:0012501) | signal transduction by p53 class mediator (GO:0072331) | nucleotide-excision repair (GO:0006289) | cellular response to drug (GO:0035690) | transcription, DNA-templated (GO:0006351) | intrinsic apoptotic si…	protein complex (GO:0043234) | nuclear body (GO:0016604) | nuclear matrix (GO:0016363) | endoplasmic reticulum (GO:0005783) | transcription factor TFIID complex (GO:0005669) | intracellular (GO:0005622) | replication fork (GO:0005657) | nucleus (GO:0005634) | cytosol (GO:0005829) | cytoplasm (GO:0005737) | nucleoplasm (GO:0005654) | mitochondrion (GO:0005739) | mitochondrial matrix (GO:0005759) |…	Cluster01
TRAM1	354	ENSSSCG00000006193	4:64768372-64836126:+1	protein_coding	translocation associated membrane protein 1	unknown	protein transport (GO:0015031) | transport (GO:0006810)	integral component of membrane (GO:0016021) | endoplasmic reticulum (GO:0005783) | membrane (GO:0016020)	Cluster01
TRANK1	302	ENSSSCG00000011239	13:21941586-22021791:+1	protein_coding	tetratricopeptide repeat and ankyrin repeat containing 1	unknown	unknown	unknown	Cluster01
TREM2	198	ENSSSCG00000039270	7:36464034-36471393:-1	protein_coding	triggering receptor expressed on myeloid cells 2 precursor	lipopolysaccharide binding (GO:0001530) | peptidoglycan binding (GO:0042834) | phospholipid binding (GO:0005543) | scaffold protein binding (GO:0097110) | lipoteichoic acid binding (GO:0070891)	positive regulation of protein localization to plasma membrane (GO:1903078) | positive regulation of antigen processing and presentation of peptide antigen via MHC class II (GO:0002588) | positive regulation of CD40 signaling pathway (GO:2000350) | positive regulation of calcium-mediated signaling (GO:0050850) | positive regulation of ERK1 and ERK2 cascade (GO:0070374) | phagocytosis, engulfment …	integral component of membrane (GO:0016021) | membrane (GO:0016020) | plasma membrane (GO:0005886) | intracellular membrane-bounded organelle (GO:0043231)	Cluster01
TRIM26	295	ENSSSCG00000001233	7:22757794-22767662:-1	protein_coding	Sus scrofa tripartite motif containing 26 (TRIM26), mRNA.	metal ion binding (GO:0046872) | zinc ion binding (GO:0008270)	negative regulation of viral release from host cell (GO:1902187) | negative regulation of viral entry into host cell (GO:0046597) | positive regulation of sequence-specific DNA binding transcription factor activity (GO:0051091) | innate immune response (GO:0045087)	intracellular (GO:0005622) | cytoplasm (GO:0005737)	Cluster01
TRIM56	388	ENSSSCG00000034347	3:8834274-8839415:+1	protein_coding	tripartite motif containing 56	RNA binding (GO:0003723)	unknown	unknown	Cluster01
TRIP10	346	ENSSSCG00000013554	2:72404600-72416169:-1	protein_coding	thyroid hormone receptor interactor 10	identical protein binding (GO:0042802)	endocytosis (GO:0006897) | actin cytoskeleton organization (GO:0030036)	nucleoplasm (GO:0005654) | extracellular exosome (GO:0070062) | intracellular membrane-bounded organelle (GO:0043231)	Cluster01
TRIP6	337	ENSSSCG00000027486	3:8713215-8716871:+1	protein_coding	thyroid hormone receptor interactor 6	RNA binding (GO:0003723) | kinase binding (GO:0019900) | interleukin-1 receptor binding (GO:0005149) | metal ion binding (GO:0046872)	positive regulation of cell migration (GO:0030335) | release of cytoplasmic sequestered NF-kappaB (GO:0008588)	interleukin-1 receptor complex (GO:0045323) | focal adhesion (GO:0005925) | cytosol (GO:0005829) | plasma membrane (GO:0005886)	Cluster01
TSHZ1	323	ENSSSCG00000004861	1:148905626-148985823:-1	protein_coding	teashirt zinc finger homeobox 1	chromatin binding (GO:0003682) | nucleic acid binding (GO:0003676) | transcriptional repressor activity, RNA polymerase II core promoter proximal region sequence-specific binding (GO:0001078) | DNA binding (GO:0003677)	soft palate development (GO:0060023) | negative regulation of transcription from RNA polymerase II promoter (GO:0000122) | middle ear morphogenesis (GO:0042474) | anterior/posterior pattern specification (GO:0009952) | regulation of gene expression (GO:0010468) | regulation of transcription from RNA polymerase II promoter (GO:0006357) | multicellular organism development (GO:0007275)	nucleus (GO:0005634)	Cluster01
TTC31	445	ENSSSCG00000008275	3:68551412-68564639:-1	protein_coding	tetratricopeptide repeat domain 31	unknown	unknown	unknown	Cluster01
U6/ENSSSCG:28772	27	ENSSSCG00000028772	16:79869044-79869150:-1	snRNA	U6 spliceosomal RNA	unknown	unknown	unknown	Cluster01
USP24	306	ENSSSCG00000029633	6:157220602-157384366:+1	protein_coding	ubiquitin specific peptidase 24	thiol-dependent ubiquitinyl hydrolase activity (GO:0036459)	protein deubiquitination (GO:0016579) | ubiquitin-dependent protein catabolic process (GO:0006511)	unknown	Cluster01
USP53	296	ENSSSCG00000023174	8:104498713-104560640:-1	protein_coding	ubiquitin specific peptidase 53	thiol-dependent ubiquitinyl hydrolase activity (GO:0036459)	response to auditory stimulus (GO:0010996) | protein deubiquitination (GO:0016579) | apoptotic process (GO:0006915) | sensory perception of sound (GO:0007605) | neuron apoptotic process (GO:0051402) | action potential (GO:0001508)	cell-cell junction (GO:0005911)	Cluster01
VCAM1	378	ENSSSCG00000006862	4:117496917-117511211:-1	protein_coding	Sus scrofa vascular cell adhesion molecule 1 (VCAM1), mRNA.	cell adhesion molecule binding (GO:0050839) | primary amine oxidase activity (GO:0008131) | integrin binding (GO:0005178)	cell adhesion (GO:0007155) | single organismal cell-cell adhesion (GO:0016337) | positive regulation of T cell proliferation (GO:0042102) | amine metabolic process (GO:0009308) | heterophilic cell-cell adhesion via plasma membrane cell adhesion molecules (GO:0007157) | leukocyte tethering or rolling (GO:0050901) | leukocyte cell-cell adhesion (GO:0007159) | membrane to membrane docking (GO:002261…	integral component of membrane (GO:0016021) | filopodium (GO:0030175) | Golgi apparatus (GO:0005794) | extracellular space (GO:0005615) | early endosome (GO:0005769) | cell surface (GO:0009986) | endoplasmic reticulum (GO:0005783) | membrane (GO:0016020) | extracellular exosome (GO:0070062) | microvillus (GO:0005902) | apical part of cell (GO:0045177) | external side of plasma membrane (GO:000989…	Cluster01
VCL	465	ENSSSCG00000010313	14:76700124-76811869:+1	protein_coding	Vinculin	dystroglycan binding (GO:0002162) | structural molecule activity (GO:0005198) | actin binding (GO:0003779) | ubiquitin protein ligase binding (GO:0031625) | cadherin binding (GO:0045296) | actin filament binding (GO:0051015) | alpha-catenin binding (GO:0045294)	regulation of cell migration (GO:0030334) | cell adhesion (GO:0007155) | platelet aggregation (GO:0070527) | protein localization to cell surface (GO:0034394) | lamellipodium assembly (GO:0030032) | adherens junction assembly (GO:0034333) | epithelial cell-cell adhesion (GO:0090136) | apical junction assembly (GO:0043297) | axon extension (GO:0048675) | morphogenesis of an epithelium (GO:0002009)	protein complex (GO:0043234) | cell-cell adherens junction (GO:0005913) | cytoskeleton (GO:0005856) | actin cytoskeleton (GO:0015629) | cell junction (GO:0030054) | plasma membrane (GO:0005886) | extracellular exosome (GO:0070062) | fascia adherens (GO:0005916) | cytoplasm (GO:0005737) | adherens junction (GO:0005912) | costamere (GO:0043034) | membrane (GO:0016020) | extracellular vesicle (GO:19…	Cluster01
VSIG4	82	ENSSSCG00000035170	X:52175607-52198683:-1	protein_coding	V-set and immunoglobulin domain-containing protein 4 precursor	unknown	negative regulation of interleukin-2 production (GO:0032703) | negative regulation of T cell proliferation (GO:0042130)	extracellular exosome (GO:0070062)	Cluster01
VSIR	373	ENSSSCG00000010280	14:74667083-74693352:-1	protein_coding	V-set immunoregulatory receptor	unknown	unknown	integral component of membrane (GO:0016021) | membrane (GO:0016020)	Cluster01
WAS	325	ENSSSCG00000036747	X:42774588-42795682:+1	protein_coding	Wiskott-Aldrich syndrome	Rac GTPase binding (GO:0048365) | identical protein binding (GO:0042802) | phospholipase binding (GO:0043274) | SH3 domain binding (GO:0017124) | protein kinase binding (GO:0019901) | small GTPase binding (GO:0031267)	regulation of actin polymerization or depolymerization (GO:0008064) | regulation of T cell antigen processing and presentation (GO:0002625) | negative regulation of stress fiber assembly (GO:0051497) | actin filament polymerization (GO:0030041) | immune response (GO:0006955) | T cell activation (GO:0042110) | Cdc42 protein signal transduction (GO:0032488) | negative regulation of cell motility (G…	actin filament (GO:0005884) | cytosol (GO:0005829) | vesicle membrane (GO:0012506) | cell-cell junction (GO:0005911) | extracellular exosome (GO:0070062)	Cluster01
WNK4	214	ENSSSCG00000017387	12:20062894-20082467:-1	protein_coding	WNK lysine deficient protein kinase 4	ATP binding (GO:0005524) | protein kinase activity (GO:0004672) | protein serine/threonine kinase activity (GO:0004674) | chloride channel inhibitor activity (GO:0019869)	renal sodium ion absorption (GO:0070294) | regulation of cellular process (GO:0050794) | negative regulation of pancreatic juice secretion (GO:0090188) | ion transport (GO:0006811) | protein localization (GO:0008104) | chloride transport (GO:0006821) | protein phosphorylation (GO:0006468) | distal tubule morphogenesis (GO:0072156) | ion homeostasis (GO:0050801) | intracellular signal transduction…	cytosol (GO:0005829) | cytoplasm (GO:0005737) | bicellular tight junction (GO:0005923)	Cluster01
WSB1	270	ENSSSCG00000017752	12:43884933-43904110:+1	protein_coding	WD repeat and SOCS box containing 1	unknown	protein ubiquitination (GO:0016567) | intracellular signal transduction (GO:0035556)	intracellular (GO:0005622)	Cluster01
XRN2	367	ENSSSCG00000007109	17:29107756-29193020:+1	protein_coding	5 -3 exoribonuclease 2	RNA binding (GO:0003723) | 5 -3 exoribonuclease activity (GO:0004534) | transcription termination site sequence-specific DNA binding (GO:0001147) | nucleic acid binding (GO:0003676) | 5 -3 exonuclease activity (GO:0008409) | exonuclease activity (GO:0004527)	cell growth (GO:0016049) | DNA catabolic process, exonucleolytic (GO:0000738) | RNA phosphodiester bond hydrolysis, exonucleolytic (GO:0090503) | nucleobase-containing compound metabolic process (GO:0006139) | RNA metabolic process (GO:0016070) | spermatogenesis (GO:0007283)	nucleus (GO:0005634) | nucleolus (GO:0005730) | membrane (GO:0016020) | aggresome (GO:0016235)	Cluster01
ZBED5	270	ENSSSCG00000033411	2:48624793-48630481:+1	protein_coding	zinc finger BED-type containing 5	unknown	unknown	unknown	Cluster01
ZFP36L1	393	ENSSSCG00000028304	7:92488010-92495427:-1	protein_coding	ZFP36 ring finger protein like 1	RNA binding (GO:0003723) | 14-3-3 protein binding (GO:0071889) | mRNA 3 -UTR AU-rich region binding (GO:0035925) | mRNA binding (GO:0003729) | mRNA 3 -UTR binding (GO:0003730) | metal ion binding (GO:0046872)	regulation of myoblast differentiation (GO:0045661) | protein kinase B signaling (GO:0043491) | regulation of mRNA 3 -end processing (GO:0031440) | 3 -UTR-mediated mRNA destabilization (GO:0061158) | embryonic organ development (GO:0048568) | cellular response to raffinose (GO:0097403) | spongiotrophoblast layer development (GO:0060712) | cellular response to glucocorticoid stimulus (GO:0071385) …	P-body (GO:0000932) | intracellular ribonucleoprotein complex (GO:0030529) | nucleus (GO:0005634) | cytosol (GO:0005829) | cytoplasm (GO:0005737)	Cluster01
ZNF395	285	ENSSSCG00000009676	14:12135910-12198206:-1	protein_coding	zinc finger protein 395 isoform 1	nucleic acid binding (GO:0003676) | DNA binding (GO:0003677) | RNA polymerase II core promoter proximal region sequence-specific DNA binding (GO:0000978) | enhancer sequence-specific DNA binding (GO:0001158)	regulation of transcription from RNA polymerase II promoter (GO:0006357)	nucleus (GO:0005634) | cytosol (GO:0005829) | cytoplasm (GO:0005737)	Cluster01
ZNF518A	321	ENSSSCG00000010503	14:107611957-107619768:+1	protein_coding	zinc finger protein 518A	nucleic acid binding (GO:0003676) | transcription factor activity, sequence-specific DNA binding (GO:0003700) | RNA polymerase II transcription factor activity, sequence-specific DNA binding (GO:0000981)	regulation of transcription, DNA-templated (GO:0006355) | regulation of transcription from RNA polymerase II promoter (GO:0006357) | transcription, DNA-templated (GO:0006351)	nucleus (GO:0005634)	Cluster01
ZNF624	290	ENSSSCG00000025254	12:58986547-59007697:+1	protein_coding	zinc finger protein 624	nucleic acid binding (GO:0003676) | metal ion binding (GO:0046872) | transcription factor activity, sequence-specific DNA binding (GO:0003700)	regulation of transcription, DNA-templated (GO:0006355)	intracellular (GO:0005622)	Cluster01
ZNF7	205	ENSSSCG00000005890	4:159190-179025:+1	protein_coding	zinc finger protein 7	nucleic acid binding (GO:0003676) | metal ion binding (GO:0046872) | transcription factor activity, sequence-specific DNA binding (GO:0003700)	regulation of transcription, DNA-templated (GO:0006355)	intracellular (GO:0005622)	Cluster01
ACHE	65	ENSSSCG00000030303	3:8732457-8739353:-1	protein_coding	acetylcholinesterase (Cartwright blood group)	carboxylic ester hydrolase activity (GO:0052689) | protein self-association (GO:0043621) | laminin binding (GO:0043236) | hydrolase activity (GO:0016787) | collagen binding (GO:0005518) | cholinesterase activity (GO:0004104) | protein homodimerization activity (GO:0042803) | acetylcholinesterase activity (GO:0003990) | serine hydrolase activity (GO:0017171) | acetylcholine binding (GO:0042166)	receptor internalization (GO:0031623) | retina development in camera-type eye (GO:0060041) | cell adhesion (GO:0007155) | neurotransmitter receptor biosynthetic process (GO:0045212) | protein tetramerization (GO:0051262) | regulation of receptor recycling (GO:0001919) | acetylcholine catabolic process (GO:0006581) | osteoblast development (GO:0002076)	basal lamina (GO:0005605) | Golgi apparatus (GO:0005794) | extracellular space (GO:0005615) | cell surface (GO:0009986) | membrane (GO:0016020) | neuromuscular junction (GO:0031594) | plasma membrane (GO:0005886) | extracellular region (GO:0005576) | synapse (GO:0045202) | perinuclear region of cytoplasm (GO:0048471)	Cluster02	Neuronal
ACOT7	192	ENSSSCG00000003377	6:67151926-67254153:-1	protein_coding	acyl-CoA thioesterase 7	acyl-CoA hydrolase activity (GO:0047617) | long-chain fatty acyl-CoA binding (GO:0036042) | palmitoyl-CoA hydrolase activity (GO:0016290) | hydrolase activity (GO:0016787) | protein homodimerization activity (GO:0042803) | fatty-acyl-CoA binding (GO:0000062)	fatty acid metabolic process (GO:0006631) | palmitic acid biosynthetic process (GO:1900535) | medium-chain fatty acid biosynthetic process (GO:0051792) | long-chain fatty-acyl-CoA catabolic process (GO:0036116) | acyl-CoA metabolic process (GO:0006637) | coenzyme A biosynthetic process (GO:0015937) | medium-chain fatty-acyl-CoA catabolic process (GO:0036114)	cytosol (GO:0005829) | nucleoplasm (GO:0005654) | extracellular exosome (GO:0070062)	Cluster02
ACTA1	129	ENSSSCG00000010190	14:60412628-60422994:+1	protein_coding	Actin, alpha skeletal muscle	ATP binding (GO:0005524) | nucleotide binding (GO:0000166)	positive regulation of gene expression (GO:0010628) | skeletal muscle thin filament assembly (GO:0030240) | mesenchyme migration (GO:0090131) | skeletal muscle fiber development (GO:0048741)	cell body (GO:0044297) | filopodium (GO:0030175) | cytoskeleton (GO:0005856) | extracellular space (GO:0005615) | actin cytoskeleton (GO:0015629) | extracellular exosome (GO:0070062) | blood microparticle (GO:0072562) | stress fiber (GO:0001725) | striated muscle thin filament (GO:0005865) | actin filament (GO:0005884) | lamellipodium (GO:0030027) | cytoplasm (GO:0005737) | sarcomere (GO:0030017)	Cluster02
ACVR1B	178	ENSSSCG00000000233	5:17314276-17350723:+1	protein_coding	activin receptor type-1B precursor	activin receptor activity, type I (GO:0016361) | signal transducer, downstream of receptor, with serine/threonine kinase activity (GO:0004702) | activin binding (GO:0048185) | transmembrane receptor protein serine/threonine kinase activity (GO:0004675) | kinase activity (GO:0016301) | protein serine/threonine kinase activity (GO:0004674) | nucleotide binding (GO:0000166) | activin-activated recep…	signal transduction by protein phosphorylation (GO:0023014) | positive regulation of activin receptor signaling pathway (GO:0032927) | negative regulation of gene expression (GO:0010629) | regulation of transcription, DNA-templated (GO:0006355) | peptidyl-threonine phosphorylation (GO:0018107) | positive regulation of erythrocyte differentiation (GO:0045648) | protein autophosphorylation (GO:0046…	integral component of membrane (GO:0016021) | receptor complex (GO:0043235) | activin receptor complex (GO:0048179) | cell surface (GO:0009986) | membrane (GO:0016020) | extracellular exosome (GO:0070062) | cytosol (GO:0005829) | integral component of plasma membrane (GO:0005887)	Cluster02
ADAMTSL2	88	ENSSSCG00000026425	1:273119777-273156183:+1	protein_coding	ADAMTS like 2	microfibril binding (GO:0050436) | metalloendopeptidase activity (GO:0004222) | peptidase activity (GO:0008233) | zinc ion binding (GO:0008270)	extracellular matrix organization (GO:0030198) | negative regulation of transforming growth factor beta receptor signaling pathway (GO:0030512) | proteolysis (GO:0006508) | lobar bronchus epithelium development (GO:0060481)	proteinaceous extracellular matrix (GO:0005578) | extracellular region (GO:0005576)	Cluster02
AJAP1	113	ENSSSCG00000031344	6:65845691-65951741:+1	protein_coding	adherens junctions associated protein 1	protein complex binding (GO:0032403) | beta-catenin binding (GO:0008013)	negative regulation of wound healing (GO:0061045) | negative regulation of cell-matrix adhesion (GO:0001953) | regulation of polarized epithelial cell differentiation (GO:0030860)	spanning component of plasma membrane (GO:0044214) | cell-cell adherens junction (GO:0005913) | cell surface (GO:0009986) | cell-cell contact zone (GO:0044291) | cytoplasmic side of plasma membrane (GO:0009898)	Cluster02
AKR1A1	32	ENSSSCG00000029256	6:165809753-165825184:-1	protein_coding	alcohol dehydrogenase	alditol:NADP+ 1-oxidoreductase activity (GO:0004032) | L-glucuronate reductase activity (GO:0047939) | oxidoreductase activity (GO:0016491)	aldehyde catabolic process (GO:0046185) | D-glucuronate catabolic process (GO:0042840) | L-ascorbic acid biosynthetic process (GO:0019853) | oxidation-reduction process (GO:0055114)	extracellular space (GO:0005615) | cytosol (GO:0005829) | apical plasma membrane (GO:0016324) | extracellular exosome (GO:0070062)	Cluster02
ALKAL2	61	ENSSSCG00000039057	3:132661685-132669730:+1	protein_coding	ALK and LTK ligand 2	receptor tyrosine kinase binding (GO:0030971) | receptor signaling protein tyrosine kinase activator activity (GO:0030298)	positive regulation of neuron projection development (GO:0010976) | positive regulation of ERK5 cascade (GO:0070378) | positive regulation of ERK1 and ERK2 cascade (GO:0070374)	unknown	Cluster02
ANKRD39	115	ENSSSCG00000035533	3:56762382-56782655:+1	protein_coding	ankyrin repeat domain 39	unknown	unknown	unknown	Cluster02
AP2S1	168	ENSSSCG00000003106	6:52693394-52703366:-1	protein_coding	Sus scrofa adaptor related protein complex 2 sigma 1 subunit (AP2S1), transcript variant 2, mRNA.	protein transporter activity (GO:0008565)	protein transport (GO:0015031) | transport (GO:0006810) | intracellular protein transport (GO:0006886) | vesicle-mediated transport (GO:0016192)	AP-2 adaptor complex (GO:0030122) | membrane coat (GO:0030117)	Cluster02
ARHGDIG	79	ENSSSCG00000038979	3:41397527-41400086:-1	protein_coding	Rho GDP dissociation inhibitor gamma	GTPase regulator activity (GO:0030695) | GDP-dissociation inhibitor activity (GO:0005092)	regulation of protein localization (GO:0032880)	membrane (GO:0016020)	Cluster02
ARHGEF3	89	ENSSSCG00000030359	13:38582620-38925531:-1	protein_coding	Rho guanine nucleotide exchange factor 3	Rho guanyl-nucleotide exchange factor activity (GO:0005089) | guanyl-nucleotide exchange factor activity (GO:0005085)	regulation of Rho protein signal transduction (GO:0035023) | positive regulation of GTPase activity (GO:0043547) | intracellular signal transduction (GO:0035556)	intracellular (GO:0005622)	Cluster02
ARL2BP	117	ENSSSCG00000002819	6:19207008-19215025:+1	protein_coding	ADP ribosylation factor like GTPase 2 binding protein	transcription coactivator activity (GO:0003713)	maintenance of protein location in nucleus (GO:0051457) | regulation of nucleic acid-templated transcription (GO:1903506) | positive regulation of tyrosine phosphorylation of STAT protein (GO:0042531)	centrosome (GO:0005813) | mitochondrial intermembrane space (GO:0005758) | nucleus (GO:0005634) | midbody (GO:0030496)	Cluster02
ASB2	77	ENSSSCG00000002467	7:115208701-115258835:-1	protein_coding	ankyrin repeat and SOCS box containing 2	ubiquitin protein ligase activity (GO:0061630)	protein ubiquitination (GO:0016567) | skeletal muscle cell differentiation (GO:0035914) | myoblast differentiation (GO:0045445) | protein polyubiquitination (GO:0000209) | protein ubiquitination involved in ubiquitin-dependent protein catabolic process (GO:0042787) | intracellular signal transduction (GO:0035556)	Cul5-RING ubiquitin ligase complex (GO:0031466)	Cluster02
ATP6AP1	189	ENSSSCG00000037310	X:124952390-124960632:+1	protein_coding	ATPase H+ transporting accessory protein 1	Rab GTPase binding (GO:0017137) | proton-transporting ATP synthase activity, rotational mechanism (GO:0046933) | proton-transporting ATPase activity, rotational mechanism (GO:0046961)	cellular response to increased oxygen levels (GO:0036295) | positive regulation of ERK1 and ERK2 cascade (GO:0070374) | positive regulation of osteoclast development (GO:2001206) | ATP hydrolysis coupled proton transport (GO:0015991) | establishment of organelle localization (GO:0051656) | pH reduction (GO:0045851) | positive regulation of exocytosis (GO:0045921) | positive regulation of bone res…	integral component of membrane (GO:0016021) | proton-transporting V-type ATPase, V1 domain (GO:0033180) | membrane (GO:0016020) | extracellular exosome (GO:0070062)	Cluster02
ATP6V0B	151	ENSSSCG00000039267	6:167316083-167320189:-1	protein_coding	ATPase H+ transporting V0 subunit b	unknown	unknown	endosome (GO:0005768) | integral component of membrane (GO:0016021)	Cluster02
ATP8A2	52	ENSSSCG00000035421	11:3277572-3793881:+1	protein_coding	ATPase phospholipid transporting 8A2	phospholipid-translocating ATPase activity (GO:0004012)	detection of light stimulus involved in visual perception (GO:0050908) | response to auditory stimulus (GO:0010996) | involuntary skeletal muscle contraction (GO:0003011) | positive regulation of neuron projection development (GO:0010976) | eating behavior (GO:0042755) | inner ear morphogenesis (GO:0042472) | skin development (GO:0043588) | neuromuscular process controlling posture (GO:0050884) |…	endosome (GO:0005768) | Golgi apparatus (GO:0005794) | membrane (GO:0016020) | plasma membrane (GO:0005886) | nucleoplasm (GO:0005654)	Cluster02
ATPAF2	91	ENSSSCG00000028712	12:60617642-60633271:+1	protein_coding	ATP synthase mitochondrial F1 complex assembly factor 2	unknown	proton-transporting ATP synthase complex assembly (GO:0043461)	nuclear speck (GO:0016607) | cytosol (GO:0005829)	Cluster02
B4GALT2	94	ENSSSCG00000026793	6:167305576-167315871:-1	protein_coding	beta-1,4-galactosyltransferase 2	transferase activity, transferring glycosyl groups (GO:0016757)	carbohydrate metabolic process (GO:0005975) | locomotory behavior (GO:0007626) | cerebellar Purkinje cell layer development (GO:0021680) | memory (GO:0007613) | visual learning (GO:0008542) | brain development (GO:0007420)	integral component of membrane (GO:0016021) | Golgi apparatus (GO:0005794) | membrane (GO:0016020) | nucleoplasm (GO:0005654) | intracellular membrane-bounded organelle (GO:0043231)	Cluster02
BAIAP2L2	103	ENSSSCG00000000111	5:9778727-9799703:+1	protein_coding	BAI1 associated protein 2 like 2	phospholipid binding (GO:0005543)	positive regulation of actin filament polymerization (GO:0030838) | membrane organization (GO:0061024) | actin crosslink formation (GO:0051764) | insulin receptor signaling pathway (GO:0008286) | actin filament bundle assembly (GO:0051017) | plasma membrane organization (GO:0007009) | positive regulation of actin cytoskeleton reorganization (GO:2000251)	clathrin complex (GO:0071439) | vesicle membrane (GO:0012506) | actin cytoskeleton (GO:0015629) | cytosol (GO:0005829) | cell-cell contact zone (GO:0044291)	Cluster02
BCL11A	163	ENSSSCG00000008392	3:81197093-81296164:+1	protein_coding	B-cell lymphoma/leukemia 11A	sequence-specific DNA binding (GO:0043565) | nucleic acid binding (GO:0003676) | transcriptional repressor activity, RNA polymerase II core promoter proximal region sequence-specific binding (GO:0001078) | RNA polymerase II core promoter proximal region sequence-specific DNA binding (GO:0000978) | transcription regulatory region DNA binding (GO:0044212)	negative regulation of transcription from RNA polymerase II promoter (GO:0000122) | neurogenesis (GO:0022008) | signal transduction (GO:0007165) | transcription from RNA polymerase II promoter (GO:0006366)	nucleus (GO:0005634) | nucleoplasm (GO:0005654)	Cluster02
BDNF	38	ENSSSCG00000013333	2:32623268-32679129:+1	protein_coding	Brain-derived neurotrophic factor	neurotrophin TRKB receptor binding (GO:0005169) | growth factor activity (GO:0008083) | receptor binding (GO:0005102)	synapse assembly (GO:0007416) | neuron projection morphogenesis (GO:0048812) | positive regulation of collateral sprouting (GO:0048672) | positive regulation of synapse assembly (GO:0051965) | negative regulation of neuron apoptotic process (GO:0043524) | cell-cell signaling (GO:0007267) | transmembrane receptor protein tyrosine kinase signaling pathway (GO:0007169) | regulation of neuron differe…	nuclear speck (GO:0016607) | cytoplasmic vesicle (GO:0031410) | cytoplasm (GO:0005737) | perinuclear region of cytoplasm (GO:0048471) | mitochondrion (GO:0005739) | extracellular region (GO:0005576)	Cluster02
BOK	96	ENSSSCG00000032684	15:140171129-140186481:+1	protein_coding	BOK, BCL2 family apoptosis regulator	ubiquitin protein ligase binding (GO:0031625) | protein homodimerization activity (GO:0042803) | receptor binding (GO:0005102)	negative regulation of mitochondrial depolarization (GO:0051902) | regulation of autophagy (GO:0010506) | neuron apoptotic process (GO:0051402) | activation of cysteine-type endopeptidase activity involved in apoptotic process by cytochrome c (GO:0008635) | protein oligomerization (GO:0051259) | release of cytochrome c from mitochondria (GO:0001836) | regulation of chorionic trophoblast cell prol…	Golgi apparatus (GO:0005794) | mitochondrial membrane (GO:0031966) | early endosome membrane (GO:0031901) | cis-Golgi network membrane (GO:0033106) | endoplasmic reticulum (GO:0005783) | mitochondrial inner membrane (GO:0005743) | recycling endosome membrane (GO:0055038) | nucleus (GO:0005634) | endoplasmic reticulum membrane (GO:0005789) | cytoplasm (GO:0005737) | trans-Golgi network membrane (G…	Cluster02
BRI3BP	48	ENSSSCG00000032831	14:28180133-28202084:-1	protein_coding	BRI3 binding protein	unknown	unknown	mitochondrion (GO:0005739)	Cluster02
BRSK2	190	ENSSSCG00000037337	2:896703-953985:+1	protein_coding	BR serine/threonine kinase 2	ATP binding (GO:0005524) | tau-protein kinase activity (GO:0050321) | magnesium ion binding (GO:0000287) | protein kinase binding (GO:0019901) | protein serine/threonine kinase activity (GO:0004674) | ATPase binding (GO:0051117)	regulation of insulin secretion involved in cellular response to glucose stimulus (GO:0061178) | neuron projection morphogenesis (GO:0048812) | actin cytoskeleton reorganization (GO:0031532) | ERAD pathway (GO:0036503) | neuron differentiation (GO:0030182) | intrinsic apoptotic signaling pathway in response to endoplasmic reticulum stress (GO:0070059) | axonogenesis (GO:0007409) | G2/M transition…	centrosome (GO:0005813) | cytoplasm (GO:0005737) | endoplasmic reticulum (GO:0005783)	Cluster02
C14orf119	86	ENSSSCG00000002035	7:75947771-75951806:-1	protein_coding	chromosome 14 open reading frame 119	unknown	unknown	cytosol (GO:0005829) | mitochondrion (GO:0005739)	Cluster02
C15orf59	150	ENSSSCG00000001916	7:59665364-59677079:+1	protein_coding	chromosome 15 open reading frame 59	unknown	unknown	unknown	Cluster02
C16orf45	103	ENSSSCG00000032956	3:7248963-7387529:-1	protein_coding	chromosome 16 open reading frame 45	unknown	negative regulation of cell motility involved in cerebral cortex radial glia guided migration (GO:0021822) | negative regulation of microtubule depolymerization (GO:0007026)	microtubule cytoskeleton (GO:0015630)	Cluster02
C4orf48	55	ENSSSCG00000008686	8:1056750-1058148:+1	protein_coding	chromosome 4 open reading frame 48	unknown	unknown	unknown	Cluster02
C6orf203	32	ENSSSCG00000037985	1:73162374-73174644:+1	protein_coding	chromosome 6 open reading frame 203	unknown	unknown	mitochondrion (GO:0005739)	Cluster02
CACNB3	189	ENSSSCG00000032967	5:14874001-14891556:+1	protein_coding	calcium voltage-gated channel auxiliary subunit beta 3	voltage-gated calcium channel activity (GO:0005245)	T cell receptor signaling pathway (GO:0050852) | calcium ion transport (GO:0006816)	voltage-gated calcium channel complex (GO:0005891) | membrane (GO:0016020)	Cluster02
CACNG2	175	ENSSSCG00000033551	5:11021966-11190026:+1	protein_coding	calcium voltage-gated channel auxiliary subunit gamma 2	voltage-gated calcium channel activity (GO:0005245)	regulation of AMPA receptor activity (GO:2000311) | neurotransmitter receptor internalization (GO:0099590) | neurotransmitter receptor transport, postsynaptic endosome to lysosome (GO:0098943) | transmission of nerve impulse (GO:0019226) | postsynaptic neurotransmitter receptor diffusion trapping (GO:0098970) | regulation of membrane potential (GO:0042391) | neuromuscular junction development (GO…	AMPA glutamate receptor complex (GO:0032281)	Cluster02
CACNG3	170	ENSSSCG00000036255	3:21853311-21960144:-1	protein_coding	calcium voltage-gated channel auxiliary subunit gamma 3	unknown	unknown	AMPA glutamate receptor complex (GO:0032281)	Cluster02
CAMK1	89	ENSSSCG00000011550	13:66043142-66055295:-1	protein_coding	Sus scrofa calcium/calmodulin dependent protein kinase I (CAMK1), mRNA.	ATP binding (GO:0005524) | transferase activity (GO:0016740) | protein kinase activity (GO:0004672) | calmodulin-dependent protein kinase activity (GO:0004683) | kinase activity (GO:0016301) | protein serine/threonine kinase activity (GO:0004674) | calmodulin binding (GO:0005516) | nucleotide binding (GO:0000166)	positive regulation of syncytium formation by plasma membrane fusion (GO:0060143) | regulation of protein binding (GO:0043393) | regulation of muscle cell differentiation (GO:0051147) | positive regulation of peptidyl-serine phosphorylation (GO:0033138) | peptidyl-threonine phosphorylation (GO:0018107) | positive regulation of protein serine/threonine kinase activity (GO:0071902) | positive regul…	intracellular (GO:0005622)	Cluster02
CCDC184	177	ENSSSCG00000039340	5:78561225-78563512:+1	protein_coding	coiled-coil domain containing 184	unknown	unknown	cytoplasm (GO:0005737)	Cluster02
CCK	157	ENSSSCG00000011277	13:25940674-25945884:-1	protein_coding	Cholecystokinin Cholecystokinin-58 Cholecystokinin-58 desnonopeptide Cholecystokinin-39 Cholecystokinin-33 Cholecystokinin-25 Cholecystokinin-18 Cholecystokinin-12 Cholecystokinin-8 Cholecystokinin-7 Cholecystokinin-5	neuropeptide hormone activity (GO:0005184) | hormone activity (GO:0005179)	eating behavior (GO:0042755) | axonogenesis (GO:0007409) | neuron migration (GO:0001764)	axon (GO:0030424) | extracellular region (GO:0005576)	Cluster02
CCKBR	171	ENSSSCG00000033806	9:3408745-3420333:-1	protein_coding	cholecystokinin B receptor	type B gastrin/cholecystokinin receptor binding (GO:0031741) | gastrin receptor activity (GO:0015054)	gastric acid secretion (GO:0001696) | digestive tract development (GO:0048565) | gland development (GO:0048732) | positive regulation of cell proliferation (GO:0008284) | positive regulation of cytosolic calcium ion concentration (GO:0007204)	membrane (GO:0016020)	Cluster02
CCND2	129	ENSSSCG00000038694	5:66087379-66114616:-1	protein_coding	G1/S-specific cyclin-D2	protein kinase binding (GO:0019901)	cellular response to X-ray (GO:0071481) | positive regulation of cyclin-dependent protein serine/threonine kinase activity (GO:0045737) | negative regulation of apoptotic process (GO:0043066) | positive regulation of protein phosphorylation (GO:0001934) | cell cycle (GO:0007049) | positive regulation of G1/S transition of mitotic cell cycle (GO:1900087) | long-term memory (GO:0007616) | regulatio…	nucleolus (GO:0005730) | membrane (GO:0016020) | nuclear membrane (GO:0031965) | cyclin-dependent protein kinase holoenzyme complex (GO:0000307) | nucleus (GO:0005634) | cyclin D2-CDK4 complex (GO:0097129) | cytosol (GO:0005829) | cytoplasm (GO:0005737) | chromatin (GO:0000785) | nucleoplasm (GO:0005654)	Cluster02
CDC34	142	ENSSSCG00000039640	2:77761590-77768434:-1	protein_coding	cell division cycle 34	ubiquitin conjugating enzyme activity (GO:0061631) | ubiquitin-protein transferase activity (GO:0004842)	protein K48-linked ubiquitination (GO:0070936) | protein ubiquitination (GO:0016567) | protein polyubiquitination (GO:0000209) | negative regulation of cAMP-mediated signaling (GO:0043951) | proteasome-mediated ubiquitin-dependent protein catabolic process (GO:0043161) | cellular response to interferon-beta (GO:0035458)	nuclear speck (GO:0016607) | cytosol (GO:0005829)	Cluster02
CELF3	150	ENSSSCG00000006618	4:97513605-97528481:+1	protein_coding	CUGBP Elav-like family member 3	RNA binding (GO:0003723) | nucleic acid binding (GO:0003676) | 7SK snRNA binding (GO:0097322)	nuclear body organization (GO:0030575) | flagellated sperm motility (GO:0030317) | regulation of alternative mRNA splicing, via spliceosome (GO:0000381) | RNA splicing (GO:0008380) | positive regulation of mRNA splicing, via spliceosome (GO:0048026) | spermatogenesis (GO:0007283) | ncRNA transcription (GO:0098781)	nuclear body (GO:0016604) | nucleus (GO:0005634) | cytoplasm (GO:0005737)	Cluster02
CEND1	125	ENSSSCG00000012845	2:487819-490699:-1	protein_coding	Sus scrofa cell cycle exit and neuronal differentiation 1 (CEND1), mRNA.	unknown	adult walking behavior (GO:0007628) | cell differentiation (GO:0030154) | radial glia guided migration of cerebellar granule cell (GO:0021933) | cerebellar granular layer maturation (GO:0021686) | negative regulation of cerebellar granule cell precursor proliferation (GO:0021941) | cerebellum development (GO:0021549) | neuron differentiation (GO:0030182) | cerebellar Purkinje cell differentiation…	integral component of membrane (GO:0016021) | endomembrane system (GO:0012505) | membrane (GO:0016020) | plasma membrane (GO:0005886)	Cluster02
CGREF1	69	ENSSSCG00000008555	3:112002144-112020208:+1	protein_coding	cell growth regulator with EF-hand domain 1	calcium ion binding (GO:0005509)	unknown	unknown	Cluster02
CHGA	119	ENSSSCG00000002456	7:114345091-114358571:+1	protein_coding	chromogranin A	unknown	mast cell chemotaxis (GO:0002551) | positive regulation of dense core granule biogenesis (GO:2000707) | negative regulation of catecholamine secretion (GO:0033604) | defense response to Gram-positive bacterium (GO:0050830) | mast cell degranulation (GO:0043303) | mast cell activation (GO:0045576) | mast cell cytokine production (GO:0032762) | defense response to Gram-negative bacterium (GO:005082…	perinuclear region of cytoplasm (GO:0048471) | secretory granule (GO:0030141) | mast cell granule (GO:0042629)	Cluster02
CHMP1A	160	ENSSSCG00000023677	6:351862-358654:+1	protein_coding	Sus scrofa charged multivesicular body protein 1A (CHMP1A), mRNA.	identical protein binding (GO:0042802) | protein homodimerization activity (GO:0042803) | protein domain specific binding (GO:0019904)	regulation of centrosome duplication (GO:0010824) | regulation of mitotic spindle assembly (GO:1901673) | vesicle-mediated transport (GO:0016192) | negative regulation of transcription by glucose (GO:0045014) | nucleus organization (GO:0006997) | gene silencing (GO:0016458) | vacuolar transport (GO:0007034) | mitotic chromosome condensation (GO:0007076) | cell division (GO:0051301) | negative reg…	condensed nuclear chromosome (GO:0000794) | nuclear matrix (GO:0016363) | early endosome (GO:0005769) | microtubule organizing center (GO:0005815) | ESCRT III complex (GO:0000815) | endomembrane system (GO:0012505) | extracellular exosome (GO:0070062)	Cluster02
CHRD	150	ENSSSCG00000025270	13:122266626-122277510:+1	protein_coding	chordin	syndecan binding (GO:0045545) | heparin binding (GO:0008201)	positive regulation of mesenchymal cell proliferation (GO:0002053) | osteoblast differentiation (GO:0001649) | gastrulation with mouth forming second (GO:0001702) | pattern specification process (GO:0007389) | skeletal system development (GO:0001501) | negative regulation of cell migration (GO:0030336) | positive regulation of cell adhesion (GO:0045785) | forebrain development (GO:0030900) | BMP …	extracellular space (GO:0005615)	Cluster02
CHRM4	137	ENSSSCG00000013261	2:16122704-16130810:+1	protein_coding	cholinergic receptor muscarinic 4	G-protein coupled receptor activity (GO:0004930) | G-protein coupled acetylcholine receptor activity (GO:0016907) | signal transducer activity (GO:0004871)	synaptic transmission, cholinergic (GO:0007271) | G-protein coupled receptor signaling pathway (GO:0007186) | signal transduction (GO:0007165) | regulation of locomotion (GO:0040012) | phospholipase C-activating G-protein coupled acetylcholine receptor signaling pathway (GO:0007207) | adenylate cyclase-inhibiting G-protein coupled acetylcholine receptor signaling pathway (GO:0007197)	postsynaptic membrane (GO:0045211) | integral component of membrane (GO:0016021) | synapse (GO:0045202) | cell junction (GO:0030054) | membrane (GO:0016020) | plasma membrane (GO:0005886) | integral component of plasma membrane (GO:0005887)	Cluster02
CHRNA4	149	ENSSSCG00000039677	17:62420546-62436165:-1	protein_coding	cholinergic receptor nicotinic alpha 4 subunit	ion channel activity (GO:0005216) | acetylcholine-gated cation-selective channel activity (GO:0022848) | acetylcholine receptor activity (GO:0015464)	cognition (GO:0050890) | regulation of dopamine secretion (GO:0014059) | exploration behavior (GO:0035640) | acetylcholine receptor signaling pathway (GO:0095500) | action potential (GO:0001508) | calcium ion transport (GO:0006816) | locomotory behavior (GO:0007626) | inhibitory postsynaptic potential (GO:0060080) | respiratory gaseous exchange (GO:0007585) | DNA repair (GO:0006281) | B cell acti…	external side of plasma membrane (GO:0009897) | plasma membrane (GO:0005886) | membrane (GO:0016020) | acetylcholine-gated channel complex (GO:0005892)	Cluster02
CHRNB2	159	ENSSSCG00000006545	4:95198713-95211084:-1	protein_coding	cholinergic receptor nicotinic beta 2 subunit	ion channel activity (GO:0005216) | extracellular ligand-gated ion channel activity (GO:0005230) | acetylcholine-gated cation-selective channel activity (GO:0022848) | acetylcholine receptor activity (GO:0015464) | acetylcholine binding (GO:0042166)	cognition (GO:0050890) | regulation of circadian sleep/wake cycle, REM sleep (GO:0042320) | central nervous system neuron axonogenesis (GO:0021955) | regulation of dopamine secretion (GO:0014059) | acetylcholine receptor signaling pathway (GO:0095500) | action potential (GO:0001508) | optic nerve morphogenesis (GO:0021631) | response to cocaine (GO:0042220) | memory (GO:0007613) | regulation of c…	postsynaptic membrane (GO:0045211) | integral component of membrane (GO:0016021) | external side of plasma membrane (GO:0009897) | synapse (GO:0045202) | cell junction (GO:0030054) | membrane (GO:0016020) | plasma membrane (GO:0005886) | acetylcholine-gated channel complex (GO:0005892)	Cluster02
CLEC2L	112	ENSSSCG00000038147	18:10160032-10176090:-1	protein_coding	C-type lectin domain family 2 member L	unknown	unknown	unknown	Cluster02
CNNM4	23	ENSSSCG00000008202	3:56814832-56858453:-1	protein_coding	cyclin and CBS domain divalent metal cation transport mediator 4	magnesium ion transmembrane transporter activity (GO:0015095) | sodium ion transmembrane transporter activity (GO:0015081)	magnesium ion homeostasis (GO:0010960) | magnesium ion transport (GO:0015693) | enamel mineralization (GO:0070166)	basolateral plasma membrane (GO:0016323)	Cluster02
CNRIP1	95	ENSSSCG00000008349	3:73939481-73963734:+1	protein_coding	cannabinoid receptor interacting protein 1	unknown	unknown	myelin sheath (GO:0043209)	Cluster02
CNTNAP4	73	ENSSSCG00000023125	6:11317846-11589630:-1	protein_coding	contactin associated protein like 4	unknown	regulation of grooming behavior (GO:2000821) | regulation of synaptic transmission, GABAergic (GO:0032228) | regulation of synaptic transmission, dopaminergic (GO:0032225)	integral component of membrane (GO:0016021) | presynaptic membrane (GO:0042734) | dendrite (GO:0030425) | membrane (GO:0016020)	Cluster02
CRH	27	ENSSSCG00000006215	4:68484053-68486122:+1	protein_coding	Sus scrofa corticotropin releasing hormone (CRH), mRNA.	corticotropin-releasing hormone activity (GO:0017045) | neuropeptide hormone activity (GO:0005184) | hormone activity (GO:0005179)	inflammatory response (GO:0006954) | adrenal gland development (GO:0030325) | regulation of NMDA receptor activity (GO:2000310) | positive regulation of cortisol secretion (GO:0051464) | glucocorticoid biosynthetic process (GO:0006704) | locomotory exploration behavior (GO:0035641) | lung development (GO:0030324) | synaptic transmission, dopaminergic (GO:0001963) | signal transduction (GO:0007165…	extracellular space (GO:0005615) | extracellular region (GO:0005576)	Cluster02
CRHBP	32	ENSSSCG00000014093	2:85814352-85831182:+1	protein_coding	corticotropin-releasing factor-binding protein precursor	corticotropin-releasing hormone binding (GO:0051424)	inflammatory response (GO:0006954) | negative regulation of corticotropin secretion (GO:0051460) | cellular response to stress (GO:0033554) | cellular response to estradiol stimulus (GO:0071392) | cellular response to estrogen stimulus (GO:0071391) | behavioral response to ethanol (GO:0048149) | negative regulation of corticotropin-releasing hormone receptor activity (GO:1900011) | cellular respo…	extracellular space (GO:0005615) | secretory granule (GO:0030141) | extracellular region (GO:0005576)	Cluster02
CRMP1	156	ENSSSCG00000022896	8:4733329-4805890:+1	protein_coding	collapsin response mediator protein 1	hydrolase activity, acting on carbon-nitrogen (but not peptide) bonds (GO:0016810) | filamin binding (GO:0031005) | hydrolase activity (GO:0016787)	positive regulation of filopodium assembly (GO:0051491) | nervous system development (GO:0007399) | regulation of neuron projection development (GO:0010975) | regulation of cell migration (GO:0030334) | negative regulation of neuron projection development (GO:0010977) | actin filament bundle assembly (GO:0051017) | microtubule cytoskeleton organization (GO:0000226) | negative regulation of actin …	midbody (GO:0030496) | cytosol (GO:0005829) | cytoplasm (GO:0005737)	Cluster02
CSTB	147	ENSSSCG00000027357	13:206706062-206710646:-1	protein_coding	Sus scrofa cystatin B (CSTB), mRNA.	RNA binding (GO:0003723) | cysteine-type endopeptidase inhibitor activity (GO:0004869) | peptidase inhibitor activity (GO:0030414) | endopeptidase inhibitor activity (GO:0004866) | protease binding (GO:0002020)	adult locomotory behavior (GO:0008344) | negative regulation of proteolysis (GO:0045861) | negative regulation of peptidase activity (GO:0010466) | negative regulation of endopeptidase activity (GO:0010951)	intracellular (GO:0005622) | extracellular space (GO:0005615) | cytosol (GO:0005829) | nucleolus (GO:0005730) | cytoplasm (GO:0005737) | extracellular exosome (GO:0070062)	Cluster02
CTXN1	71	ENSSSCG00000036220	2:71288242-71289949:+1	protein_coding	cortexin 1	unknown	unknown	integral component of membrane (GO:0016021) | intrinsic component of membrane (GO:0031224) | membrane (GO:0016020)	Cluster02
CTXN2	63	ENSSSCG00000040204	1:123574703-123582998:-1	protein_coding	cortexin 2	unknown	unknown	unknown	Cluster02
CX3CL1	156	ENSSSCG00000024759	6:19312447-19324088:+1	protein_coding	C-X3-C motif chemokine ligand 1	chemokine activity (GO:0008009) | CCR chemokine receptor binding (GO:0048020) | CX3C chemokine receptor binding (GO:0031737) | integrin binding (GO:0005178)	positive regulation of angiogenesis (GO:0045766) | chemokine-mediated signaling pathway (GO:0070098) | inflammatory response (GO:0006954) | cell chemotaxis (GO:0060326) | cellular response to interleukin-1 (GO:0071347) | positive regulation of GTPase activity (GO:0043547) | integrin activation (GO:0033622) | positive regulation of ERK1 and ERK2 cascade (GO:0070374) | macrophage chemotaxis (GO:004…	integral component of membrane (GO:0016021) | extracellular space (GO:0005615) | cell surface (GO:0009986) | membrane (GO:0016020) | extracellular region (GO:0005576)	Cluster02
CXXC5	137	ENSSSCG00000037898	2:141510749-141513267:+1	protein_coding	CXXC finger protein 5	sequence-specific DNA binding (GO:0043565) | transcription factor binding (GO:0008134) | signal transducer activity (GO:0004871)	negative regulation of transcription from RNA polymerase II promoter (GO:0000122) | positive regulation of I-kappaB kinase/NF-kappaB signaling (GO:0043123)	cytosol (GO:0005829) | nucleoplasm (GO:0005654)	Cluster02
DDA1	103	ENSSSCG00000031251	2:60367172-60376925:-1	protein_coding	DET1 and DDB1 associated 1	unknown	unknown	unknown	Cluster02
DNAJB5	143	ENSSSCG00000005297	1:235790520-235799375:+1	protein_coding	DnaJ heat shock protein family (Hsp40) member B5	chaperone binding (GO:0051087) | unfolded protein binding (GO:0051082)	negative regulation of transcription from RNA polymerase II promoter (GO:0000122) | response to unfolded protein (GO:0006986) | protein folding (GO:0006457)	nucleus (GO:0005634) | cytosol (GO:0005829)	Cluster02
DNAL4	68	ENSSSCG00000000093	5:9236625-9248726:+1	protein_coding	Sus scrofa dynein axonemal light chain 4 (DNAL4), transcript variant 2, mRNA.	dynein light intermediate chain binding (GO:0051959) | ATP-dependent microtubule motor activity, plus-end-directed (GO:0008574) | motor activity (GO:0003774) | dynein intermediate chain binding (GO:0045505) | cytoskeletal protein binding (GO:0008092)	positive regulation of ATP-dependent microtubule motor activity, plus-end-directed (GO:2000582) | microtubule-based process (GO:0007017)	cell projection (GO:0042995) | dynein complex (GO:0030286) | cytoskeleton (GO:0005856) | cytoplasm (GO:0005737) | cilium (GO:0005929) | microtubule (GO:0005874)	Cluster02
DPF1	157	ENSSSCG00000025160	6:47138337-47155274:-1	protein_coding	double PHD fingers 1	nucleic acid binding (GO:0003676) | metal ion binding (GO:0046872)	nervous system development (GO:0007399)	nBAF complex (GO:0071565)	Cluster02
DPYSL5	107	ENSSSCG00000008560	3:112155542-112252968:-1	protein_coding	dihydropyrimidinase like 5	hydrolase activity, acting on carbon-nitrogen (but not peptide) bonds (GO:0016810) | microtubule binding (GO:0008017) | hydrolase activity (GO:0016787)	nervous system development (GO:0007399) | axon guidance (GO:0007411)	dendrite (GO:0030425) | cytoplasm (GO:0005737) | neuronal cell body (GO:0043025)	Cluster02
DRD1	43	ENSSSCG00000029037	16:49189602-49193707:+1	protein_coding	D(1A) dopamine receptor	dopamine neurotransmitter receptor activity (GO:0004952) | G-protein coupled receptor activity (GO:0004930) | dopamine neurotransmitter receptor activity, coupled via Gs (GO:0001588) | dopamine binding (GO:0035240) | signal transducer activity (GO:0004871)	long-term synaptic potentiation (GO:0060291) | adult walking behavior (GO:0007628) | adenylate cyclase-activating G-protein coupled receptor signaling pathway (GO:0007189) | vasodilation (GO:0042311) | transmission of nerve impulse (GO:0019226) | dopamine receptor signaling pathway (GO:0007212) | protein import into nucleus (GO:0006606) | response to drug (GO:0042493) | response to cocaine (GO:00…	integral component of membrane (GO:0016021) | ciliary membrane (GO:0060170) | endomembrane system (GO:0012505) | plasma membrane (GO:0005886) | endoplasmic reticulum (GO:0005783) | membrane (GO:0016020) | nucleus (GO:0005634) | integral component of plasma membrane (GO:0005887) | non-motile cilium (GO:0097730)	Cluster02
DRG2	130	ENSSSCG00000036328	12:60582024-60598299:-1	protein_coding	developmentally regulated GTP binding protein 2	unknown	unknown	cytosol (GO:0005829) | membrane (GO:0016020) | mitochondrion (GO:0005739) | nucleoplasm (GO:0005654) | intracellular membrane-bounded organelle (GO:0043231)	Cluster02
DUSP1	15	ENSSSCG00000016991	16:51458262-51463541:+1	protein_coding	dual specificity protein phosphatase 1	protein tyrosine/serine/threonine phosphatase activity (GO:0008138) | MAP kinase tyrosine/serine/threonine phosphatase activity (GO:0017017)	negative regulation of MAP kinase activity (GO:0043407) | inactivation of MAPK activity (GO:0000188) | protein dephosphorylation (GO:0006470) | dephosphorylation (GO:0016311)	nucleus (GO:0005634) | cytoplasm (GO:0005737)	Cluster02
DUSP14	66	ENSSSCG00000029874	12:38941124-38974912:+1	protein_coding	dual specificity phosphatase 14	RNA binding (GO:0003723) | phosphatase activity (GO:0016791) | protein tyrosine/serine/threonine phosphatase activity (GO:0008138) | protein tyrosine phosphatase activity (GO:0004725) | MAP kinase tyrosine/serine/threonine phosphatase activity (GO:0017017)	inactivation of MAPK activity (GO:0000188) | protein dephosphorylation (GO:0006470) | peptidyl-tyrosine dephosphorylation (GO:0035335) | dephosphorylation (GO:0016311)	unknown	Cluster02
DYRK3	109	ENSSSCG00000015649	9:67268631-67280111:+1	protein_coding	dual specificity tyrosine phosphorylation regulated kinase 3	ATP binding (GO:0005524) | protein kinase activity (GO:0004672) | magnesium ion binding (GO:0000287) | protein serine/threonine kinase activity (GO:0004674) | nucleotide binding (GO:0000166)	negative regulation of apoptotic process (GO:0043066) | erythrocyte differentiation (GO:0030218) | protein phosphorylation (GO:0006468) | stress granule disassembly (GO:0035617) | regulation of cellular response to stress (GO:0080135) | negative regulation of DNA damage response, signal transduction by p53 class mediator (GO:0043518) | regulation of TORC1 signaling (GO:1903432)	nucleus (GO:0005634) | cytosol (GO:0005829) | cytoplasmic stress granule (GO:0010494) | cytoplasm (GO:0005737) | nucleoplasm (GO:0005654) | intracellular membrane-bounded organelle (GO:0043231)	Cluster02
EFHD2	69	ENSSSCG00000003458	6:74651797-74668434:+1	protein_coding	EF-hand domain family member D2	calcium ion binding (GO:0005509) | cadherin binding (GO:0045296)	unknown	unknown	Cluster02
EGFL7	62	ENSSSCG00000005828	AEMK02000682.1:1103425-1119038:-1	protein_coding	EGF like domain multiple 7	calcium ion binding (GO:0005509)	positive regulation of endothelial cell proliferation (GO:0001938) | negative regulation of Notch signaling pathway (GO:0045746)	extracellular matrix (GO:0031012)	Cluster02
EIF1B	144	ENSSSCG00000011270	13:24574910-24577591:+1	protein_coding	Eukaryotic translation initiation factor 1b	RNA binding (GO:0003723) | translation initiation factor activity (GO:0003743)	translational initiation (GO:0006413) | translation (GO:0006412)	unknown	Cluster02
ENSSSCG00000000500	67	ENSSSCG00000000500	5:34003186-34053898:+1	protein_coding	0	unknown	positive regulation of GTPase activity (GO:0043547)	unknown	Cluster02
ENSSSCG00000000717	141	ENSSSCG00000000717	5:65625585-65659219:-1	protein_coding	0	ion channel activity (GO:0005216) | voltage-gated ion channel activity (GO:0005244) | potassium channel activity (GO:0005267) | voltage-gated potassium channel activity (GO:0005249) | delayed rectifier potassium channel activity (GO:0005251)	potassium ion transmembrane transport (GO:0071805) | regulation of ion transmembrane transport (GO:0034765) | transport (GO:0006810) | ion transport (GO:0006811) | potassium ion transport (GO:0006813) | protein homooligomerization (GO:0051260) | transmembrane transport (GO:0055085)	axon terminus (GO:0043679) | integral component of membrane (GO:0016021) | axon (GO:0030424) | voltage-gated potassium channel complex (GO:0008076) | membrane (GO:0016020) | integral component of plasma membrane (GO:0005887)	Cluster02
ENSSSCG00000001401	142	ENSSSCG00000001401	7:23670965-23673279:-1	protein_coding	V-type proton ATPase subunit G 2	ATPase activity (GO:0016887) | hydrolase activity, acting on acid anhydrides, catalyzing transmembrane movement of substances (GO:0016820) | hydrogen-exporting ATPase activity, phosphorylative mechanism (GO:0008553)	hydrogen ion transmembrane transport (GO:1902600) | transport (GO:0006810) | ion transport (GO:0006811) | proton transport (GO:0015992) | transmembrane transport (GO:0055085)	integral component of synaptic vesicle membrane (GO:0030285) | vacuolar proton-transporting V-type ATPase complex (GO:0016471) | melanosome (GO:0042470)	Cluster02
ENSSSCG00000001682	146	ENSSSCG00000001682	7:38452803-38458230:-1	protein_coding	Protein delta homolog 2	calcium ion binding (GO:0005509)	unknown	integral component of membrane (GO:0016021) | membrane (GO:0016020)	Cluster02
ENSSSCG00000002907	131	ENSSSCG00000002907	6:45091285-45102669:+1	protein_coding	cytochrome c oxidase subunit 6B1	unknown	unknown	mitochondrion (GO:0005739)	Cluster02
ENSSSCG00000003253	152	ENSSSCG00000003253	6:56236316-56278582:-1	protein_coding	0	unknown	unknown	integral component of membrane (GO:0016021) | membrane (GO:0016020)	Cluster02
ENSSSCG00000004781	137	ENSSSCG00000004781	1:131037641-131095950:-1	protein_coding	0	Rac GTPase binding (GO:0048365) | ATP binding (GO:0005524) | protein kinase activity (GO:0004672) | protein serine/threonine kinase activity (GO:0004674)	signal transduction by protein phosphorylation (GO:0023014) | cell migration (GO:0016477) | learning (GO:0007612) | Rho protein signal transduction (GO:0007266) | stress-activated protein kinase signaling cascade (GO:0031098) | regulation of transcription, DNA-templated (GO:0006355) | actin cytoskeleton organization (GO:0030036) | regulation of MAPK cascade (GO:0043408) | activation of protein ki…	cytoplasm (GO:0005737)	Cluster02
ENSSSCG00000005643	84	ENSSSCG00000005643	1:268701511-268721176:-1	protein_coding	0	unknown	unknown	cis-Golgi network (GO:0005801) | Golgi apparatus (GO:0005794) | endoplasmic reticulum exit site (GO:0070971)	Cluster02
ENSSSCG00000006149	83	ENSSSCG00000006149	4:51785380-52004721:-1	protein_coding	0	RNA binding (GO:0003723)	unknown	nucleus (GO:0005634)	Cluster02
ENSSSCG00000008056	143	ENSSSCG00000008056	3:39532605-39538653:-1	protein_coding	0	proton-transporting ATPase activity, rotational mechanism (GO:0046961) | hydrogen ion transmembrane transporter activity (GO:0015078)	lysosomal lumen acidification (GO:0007042) | transport (GO:0006810) | ion transport (GO:0006811) | ATP hydrolysis coupled proton transport (GO:0015991) | proton transport (GO:0015992)	integral component of membrane (GO:0016021) | vacuolar membrane (GO:0005774) | vacuolar proton-transporting V-type ATPase, V0 domain (GO:0000220) | proton-transporting two-sector ATPase complex, proton-transporting domain (GO:0033177) | proton-transporting V-type ATPase, V0 domain (GO:0033179) | membrane (GO:0016020) | vacuole (GO:0005773)	Cluster02
ENSSSCG00000012523	137	ENSSSCG00000012523	X:84175200-84177427:-1	protein_coding	0	WW domain binding (GO:0050699)	regulation of transcription from RNA polymerase II promoter (GO:0006357)	nucleus (GO:0005634)	Cluster02
ENSSSCG00000013052	144	ENSSSCG00000013052	2:8287802-8355129:-1	protein_coding	0	unknown	unknown	integral component of membrane (GO:0016021) | endoplasmic reticulum membrane (GO:0005789) | endoplasmic reticulum (GO:0005783) | membrane (GO:0016020)	Cluster02
ENSSSCG00000017868	101	ENSSSCG00000017868	12:49778800-49796118:-1	protein_coding	0	ion channel activity (GO:0005216) | ATP binding (GO:0005524) | purinergic nucleotide receptor activity (GO:0001614) | extracellular ATP-gated cation channel activity (GO:0004931)	response to ATP (GO:0033198) | purinergic nucleotide receptor signaling pathway (GO:0035590) | transport (GO:0006810) | cation transmembrane transport (GO:0098655) | excitatory postsynaptic potential (GO:0060079) | ion transport (GO:0006811)	integral component of membrane (GO:0016021) | integral component of nuclear inner membrane (GO:0005639) | postsynapse (GO:0098794) | membrane (GO:0016020) | integral component of plasma membrane (GO:0005887)	Cluster02
ENSSSCG00000022176	67	ENSSSCG00000022176	5:63937282-63938381:-1	protein_coding	0	unknown	unknown	unknown	Cluster02
ENSSSCG00000023603	79	ENSSSCG00000023603	3:37753280-37758870:+1	protein_coding	0	unknown	unknown	unknown	Cluster02
ENSSSCG00000023710	158	ENSSSCG00000023710	3:58435510-58558934:+1	protein_coding	0	unknown	unknown	integral component of membrane (GO:0016021) | membrane (GO:0016020)	Cluster02
ENSSSCG00000023719	70	ENSSSCG00000023719	12:44608975-44616750:-1	protein_coding	0	unknown	unknown	unknown	Cluster02
ENSSSCG00000024302	97	ENSSSCG00000024302	13:144404530-144405057:+1	protein_coding	0	unknown	axon development (GO:0061564) | regulation of growth (GO:0040008)	postsynaptic density (GO:0014069)	Cluster02
ENSSSCG00000026554	75	ENSSSCG00000026554	6:64432027-64436642:+1	protein_coding	Prostamide/prostaglandin F synthase	prostaglandin-F synthase activity (GO:0047017) | oxidoreductase activity, acting on the CH-OH group of donors, NAD or NADP as acceptor (GO:0016616) | peroxidase activity (GO:0004601) | antioxidant activity (GO:0016209) | oxidoreductase activity (GO:0016491)	fatty acid metabolic process (GO:0006631) | prostaglandin biosynthetic process (GO:0001516) | prostaglandin metabolic process (GO:0006693) | cellular oxidant detoxification (GO:0098869) | lipid metabolic process (GO:0006629) | fatty acid biosynthetic process (GO:0006633) | oxidation-reduction process (GO:0055114)	myelin sheath (GO:0043209) | cytosol (GO:0005829) | cytoplasm (GO:0005737) | endoplasmic reticulum (GO:0005783)	Cluster02
ENSSSCG00000026816	51	ENSSSCG00000026816	6:63404206-63411300:+1	protein_coding	0	phosphatase activity (GO:0016791) | hydrolase activity (GO:0016787) | phosphoprotein phosphatase activity (GO:0004721) | protein tyrosine phosphatase activity (GO:0004725)	protein dephosphorylation (GO:0006470) | peptidyl-tyrosine dephosphorylation (GO:0035335) | dephosphorylation (GO:0016311)	unknown	Cluster02
ENSSSCG00000028202	141	ENSSSCG00000028202	5:7210981-7241003:+1	protein_coding	0	GTPase activator activity (GO:0005096)	signal transduction (GO:0007165) | positive regulation of GTPase activity (GO:0043547)	unknown	Cluster02
ENSSSCG00000029088	155	ENSSSCG00000029088	14:141372247-141387750:+1	protein_coding	0	GTPase activity (GO:0003924) | nucleotide binding (GO:0000166) | GTP binding (GO:0005525)	ribosome biogenesis (GO:0042254)	mitochondrion (GO:0005739) | mitochondrial inner membrane (GO:0005743)	Cluster02
ENSSSCG00000030659	38	ENSSSCG00000030659	6:106041664-106041761:+1	miRNA	0	unknown	unknown	unknown	Cluster02
ENSSSCG00000032413	69	ENSSSCG00000032413	8:20592121-20609036:+1	protein_coding	0	unknown	unknown	unknown	Cluster02
ENSSSCG00000032511	186	ENSSSCG00000032511	15:140355446-140359046:+1	protein_coding	0	unknown	unknown	unknown	Cluster02
ENSSSCG00000033482	81	ENSSSCG00000033482	16:74306864-74307149:-1	protein_coding	0	unknown	unknown	unknown	Cluster02
ENSSSCG00000034339	106	ENSSSCG00000034339	2:77221561-77232824:+1	protein_coding	0	ion channel binding (GO:0044325)	negative regulation of calcium ion-dependent exocytosis (GO:0045955) | negative regulation of voltage-gated calcium channel activity (GO:1901386) | negative regulation of calcium ion transmembrane transport (GO:1903170)	plasma membrane (GO:0005886) | secretory granule (GO:0030141) | growth cone (GO:0030426)	Cluster02
ENSSSCG00000034749	56	ENSSSCG00000034749	1:261228701-261256850:-1	protein_coding	0	GTPase activity (GO:0003924) | GTP binding (GO:0005525)	defense response to bacterium (GO:0042742) | phagosome maturation (GO:0090382) | endocytic recycling (GO:0032456) | Golgi to endosome transport (GO:0006895)	recycling endosome (GO:0055037) | cytosol (GO:0005829) | phagocytic vesicle (GO:0045335) | trans-Golgi network (GO:0005802)	Cluster02
ENSSSCG00000034868	186	ENSSSCG00000034868	12:53378413-53382231:-1	protein_coding	0	syntaxin binding (GO:0019905) | SNARE binding (GO:0000149) | phospholipid binding (GO:0005543) | syntaxin-1 binding (GO:0017075) | calmodulin binding (GO:0005516)	long-term synaptic potentiation (GO:0060291) | Golgi to plasma membrane protein transport (GO:0043001) | cellular response to insulin stimulus (GO:0032869) | membrane fusion (GO:0061025) | calcium ion regulated exocytosis (GO:0017156) | regulation of exocytosis (GO:0017157) | regulation of vesicle-mediated transport (GO:0060627) | exocytic insertion of neurotransmitter receptor to postsynaptic me…	zymogen granule membrane (GO:0042589) | plasma membrane (GO:0005886) | vesicle (GO:0031982) | synapse (GO:0045202) | SNARE complex (GO:0031201) | synaptic vesicle membrane (GO:0030672) | cytoplasmic vesicle (GO:0031410) | perinuclear region of cytoplasm (GO:0048471) | secretory granule (GO:0030141) | synaptic vesicle (GO:0008021) | synaptobrevin 2-SNAP-25-syntaxin-1a complex (GO:0070044) | storag…	Cluster02
ENSSSCG00000035013	9	ENSSSCG00000035013	17:39032143-39034326:+1	protein_coding	0	unknown	unknown	unknown	Cluster02
ENSSSCG00000036306	31	ENSSSCG00000036306	6:61202482-61274232:-1	protein_coding	0	unknown	unknown	unknown	Cluster02
ENSSSCG00000036843	56	ENSSSCG00000036843	4:110790974-110791203:+1	protein_coding	0	unknown	unknown	unknown	Cluster02
ENSSSCG00000037993	23	ENSSSCG00000037993	17:18452420-18454743:+1	protein_coding	0	unknown	unknown	unknown	Cluster02
ENSSSCG00000039406	114	ENSSSCG00000039406	3:20545233-20549414:-1	protein_coding	0	unknown	unknown	unknown	Cluster02
ENSSSCG00000039830	76	ENSSSCG00000039830	AEMK02000682.1:784480-795179:-1	protein_coding	0	unknown	unknown	unknown	Cluster02
ENSSSCG00000039860	52	ENSSSCG00000039860	AEMK02000254.1:30126-40741:-1	protein_coding	0	unknown	unknown	unknown	Cluster02
ENSSSCG00000040047	143	ENSSSCG00000040047	7:39268255-39273390:+1	protein_coding	0	unknown	unknown	integral component of membrane (GO:0016021) | membrane (GO:0016020)	Cluster02
ENSSSCG00000040535	136	ENSSSCG00000040535	4:1337214-1345364:+1	protein_coding	0	unknown	unknown	unknown	Cluster02
ENTPD6	164	ENSSSCG00000027070	17:30908798-30931781:+1	protein_coding	ectonucleoside triphosphate diphosphohydrolase 6 (putative)	hydrolase activity (GO:0016787)	unknown	integral component of membrane (GO:0016021) | Golgi apparatus (GO:0005794) | membrane (GO:0016020) | extracellular exosome (GO:0070062)	Cluster02
EPOP	63	ENSSSCG00000035677	12:23435402-23436541:+1	protein_coding	elongin BC and polycomb repressive complex 2 associated protein	chromatin binding (GO:0003682)	neuron fate commitment (GO:0048663) | stem cell differentiation (GO:0048863) | regulation of transcription from RNA polymerase II promoter (GO:0006357) | histone H2B conserved C-terminal lysine deubiquitination (GO:0035616)	elongin complex (GO:0070449) | ESC/E(Z) complex (GO:0035098)	Cluster02
FABP3	84	ENSSSCG00000036883	6:87941137-87951610:-1	protein_coding	Fatty acid-binding protein, heart	lipid binding (GO:0008289) | transporter activity (GO:0005215)	transport (GO:0006810)	cytoplasm (GO:0005737)	Cluster02
FAM163B	121	ENSSSCG00000026442	1:273156751-273186756:-1	protein_coding	family with sequence similarity 163 member B	unknown	unknown	integral component of membrane (GO:0016021) | membrane (GO:0016020)	Cluster02
FAM19A5	61	ENSSSCG00000034776	5:1412890-1569934:-1	protein_coding	family with sequence similarity 19 member A5, C-C motif chemokine like	unknown	unknown	unknown	Cluster02
FAM212B	171	ENSSSCG00000036030	4:108650566-108666462:+1	protein_coding	family with sequence similarity 212 member B	protein kinase binding (GO:0019901)	unknown	nucleus (GO:0005634)	Cluster02
FAM222B	155	ENSSSCG00000039321	12:44986178-45076178:-1	protein_coding	family with sequence similarity 222 member B	unknown	unknown	nucleoplasm (GO:0005654)	Cluster02
FAM89B	57	ENSSSCG00000035604	2:6679123-6682369:-1	protein_coding	family with sequence similarity 89 member B	transcription corepressor binding (GO:0001222)	negative regulation of SMAD protein import into nucleus (GO:0060392) | negative regulation of transforming growth factor beta receptor signaling pathway (GO:0030512)	cytoplasm (GO:0005737)	Cluster02
FBXO33	30	ENSSSCG00000004989	1:169877192-169915911:-1	protein_coding	F-box protein 33	unknown	unknown	unknown	Cluster02
FLOT2	176	ENSSSCG00000017777	12:45102209-45120502:-1	protein_coding	flotillin 2	protein heterodimerization activity (GO:0046982)	positive regulation of establishment of T cell polarity (GO:1903905) | regulation of myoblast differentiation (GO:0045661) | protein localization to plasma membrane raft (GO:0044860) | negative regulation of gene expression (GO:0010629) | membrane raft assembly (GO:0001765) | negative regulation of amyloid precursor protein catabolic process (GO:1902992) | protein stabilization (GO:0050821) | est…	cell-cell adherens junction (GO:0005913) | basolateral plasma membrane (GO:0016323) | acrosomal membrane (GO:0002080) | plasma membrane (GO:0005886) | extracellular exosome (GO:0070062) | uropod (GO:0001931) | endosome (GO:0005768) | cytoplasmic vesicle (GO:0031410) | membrane raft (GO:0045121) | lamellipodium (GO:0030027) | perinuclear region of cytoplasm (GO:0048471) | cortical actin cytoskelet…	Cluster02
FOSL1	83	ENSSSCG00000012967	2:6430153-6439029:+1	protein_coding	FOS like 1, AP-1 transcription factor subunit	RNA polymerase II core promoter proximal region sequence-specific DNA binding (GO:0000978) | RNA polymerase II regulatory region sequence-specific DNA binding (GO:0000977) | DNA binding (GO:0003677) | transcription factor activity, sequence-specific DNA binding (GO:0003700)	regulation of transcription, DNA-templated (GO:0006355) | placenta blood vessel development (GO:0060674) | vitellogenesis (GO:0007296) | cellular response to extracellular stimulus (GO:0031668) | pri-miRNA transcription from RNA polymerase II promoter (GO:0061614) | regulation of transcription from RNA polymerase II promoter (GO:0006357) | in utero embryonic development (GO:0001701) | positive re…	nucleus (GO:0005634) | nucleoplasm (GO:0005654)	Cluster02
FOSL2	28	ENSSSCG00000032527	3:110819947-110842850:-1	protein_coding	fos-related antigen 2	chromatin binding (GO:0003682) | RNA polymerase II regulatory region sequence-specific DNA binding (GO:0000977) | transcriptional activator activity, RNA polymerase II transcription regulatory region sequence-specific binding (GO:0001228)	positive regulation of transcription from RNA polymerase II promoter (GO:0045944) | positive regulation of fibroblast proliferation (GO:0048146) | positive regulation of transcription, DNA-templated (GO:0045893) | keratinocyte development (GO:0003334)	nucleus (GO:0005634) | nucleoplasm (GO:0005654)	Cluster02
FSCN1	115	ENSSSCG00000007586	3:4134296-4145394:+1	protein_coding	fascin	RNA binding (GO:0003723) | actin binding (GO:0003779) | cadherin binding (GO:0045296) | drug binding (GO:0008144) | protein binding, bridging (GO:0030674) | actin filament binding (GO:0051015)	positive regulation of filopodium assembly (GO:0051491) | cell migration (GO:0016477) | positive regulation of extracellular matrix disassembly (GO:0090091) | regulation of microvillus assembly (GO:0032534) | anatomical structure morphogenesis (GO:0009653) | microspike assembly (GO:0030035) | establishment or maintenance of cell polarity (GO:0007163) | positive regulation of podosome assembly (GO…	microspike (GO:0044393) | cytoskeleton (GO:0005856) | actin cytoskeleton (GO:0015629) | ruffle (GO:0001726) | extracellular exosome (GO:0070062) | microvillus (GO:0005902) | stress fiber (GO:0001725) | cytosol (GO:0005829) | cytoplasm (GO:0005737) | lamellipodium (GO:0030027) | filopodium (GO:0030175) | filamentous actin (GO:0031941) | growth cone (GO:0030426) | myelin sheath (GO:0043209) | podos…	Cluster02
GADD45B	9	ENSSSCG00000022689	2:76106916-76111479:-1	protein_coding	growth arrest and DNA damage inducible beta	unknown	positive regulation of p38MAPK cascade (GO:1900745) | positive regulation of apoptotic process (GO:0043065) | activation of MAPKK activity (GO:0000186) | response to stress (GO:0006950) | activation of MAPKKK activity (GO:0000185) | negative regulation of protein kinase activity (GO:0006469) | positive regulation of JNK cascade (GO:0046330) | regulation of cell cycle (GO:0051726)	nucleus (GO:0005634) | cytoplasm (GO:0005737)	Cluster02
GALNT14	134	ENSSSCG00000008524	3:108223705-108439600:+1	protein_coding	polypeptide N-acetylgalactosaminyltransferase 14	transferase activity (GO:0016740) | transferase activity, transferring glycosyl groups (GO:0016757) | carbohydrate binding (GO:0030246)	protein glycosylation (GO:0006486)	Golgi membrane (GO:0000139) | integral component of membrane (GO:0016021) | Golgi apparatus (GO:0005794) | membrane (GO:0016020)	Cluster02
GALNT9	152	ENSSSCG00000009738	14:23118122-23228528:+1	protein_coding	polypeptide N-acetylgalactosaminyltransferase 9	transferase activity (GO:0016740) | transferase activity, transferring glycosyl groups (GO:0016757) | carbohydrate binding (GO:0030246)	protein glycosylation (GO:0006486)	Golgi membrane (GO:0000139) | integral component of membrane (GO:0016021) | Golgi apparatus (GO:0005794) | membrane (GO:0016020)	Cluster02
GDPD5	172	ENSSSCG00000014853	9:9653741-9745348:-1	protein_coding	glycerophosphodiester phosphodiesterase domain containing 5	glycerophosphocholine phosphodiesterase activity (GO:0047389) | phosphoric diester hydrolase activity (GO:0008081) | glycerophosphodiester phosphodiesterase activity (GO:0008889)	neuron projection development (GO:0031175) | lipid metabolic process (GO:0006629) | cerebral cortex neuron differentiation (GO:0021895) | positive regulation of cell cycle (GO:0045787) | positive regulation of neuron differentiation (GO:0045666) | regulation of timing of cell differentiation (GO:0048505) | spinal cord motor neuron differentiation (GO:0021522) | negative regulation of Notch signal…	integral component of membrane (GO:0016021) | axon (GO:0030424) | perinuclear endoplasmic reticulum (GO:0097038) | membrane (GO:0016020) | neuronal cell body (GO:0043025)	Cluster02
GLRX2	63	ENSSSCG00000031991	10:679309-687349:+1	protein_coding	Sus scrofa glutaredoxin 2 (GLRX2), mRNA.	protein disulfide oxidoreductase activity (GO:0015035)	response to hydrogen peroxide (GO:0042542) | response to organic substance (GO:0010033)	nucleus (GO:0005634) | nucleoplasm (GO:0005654) | mitochondrion (GO:0005739) | intracellular membrane-bounded organelle (GO:0043231)	Cluster02
GNAS-AS1_1	53	ENSSSCG00000034304	17:58987986-58988095:+1	misc_RNA	GNAS antisense RNA 1 conserved region 1	unknown	unknown	unknown	Cluster02
GNB1L	130	ENSSSCG00000010130	14:51305039-51343045:-1	protein_coding	Sus scrofa G protein subunit beta 1 like (GNB1L), mRNA.	unknown	social behavior (GO:0035176)	cytoplasm (GO:0005737)	Cluster02
GNG3	87	ENSSSCG00000032197	2:9053093-9065889:-1	protein_coding	G protein subunit gamma 3	unknown	unknown	cell body (GO:0044297) | postsynaptic density (GO:0014069) | dendrite (GO:0030425)	Cluster02
GOLGA7B	108	ENSSSCG00000040359	14:109210779-109225932:+1	protein_coding	golgin A7 family member B	unknown	unknown	unknown	Cluster02
GP9	103	ENSSSCG00000031176	13:71560012-71562774:+1	protein_coding	platelet glycoprotein IX precursor	unknown	unknown	integral component of membrane (GO:0016021) | membrane (GO:0016020)	Cluster02
GPR19	46	ENSSSCG00000040400	5:59753069-59792511:+1	protein_coding	G protein-coupled receptor 19	unknown	unknown	unknown	Cluster02
GPR63	84	ENSSSCG00000035240	1:63911310-63973869:-1	protein_coding	G protein-coupled receptor 63	G-protein coupled receptor activity (GO:0004930)	G-protein coupled receptor signaling pathway (GO:0007186)	integral component of membrane (GO:0016021) | receptor complex (GO:0043235) | nucleus (GO:0005634) | cytosol (GO:0005829) | plasma membrane (GO:0005886) | membrane (GO:0016020)	Cluster02
GPR83	76	ENSSSCG00000022490	9:26546473-26561006:-1	protein_coding	G protein-coupled receptor 83 precursor	G-protein coupled receptor activity (GO:0004930) | neuropeptide Y receptor activity (GO:0004983) | signal transducer activity (GO:0004871)	neuropeptide signaling pathway (GO:0007218) | G-protein coupled receptor signaling pathway (GO:0007186) | signal transduction (GO:0007165) | response to glucocorticoid (GO:0051384)	integral component of membrane (GO:0016021) | membrane (GO:0016020) | non-motile cilium (GO:0097730)	Cluster02
GRASP	87	ENSSSCG00000000234	5:17358042-17367324:+1	protein_coding	general receptor for phosphoinositides 1 associated scaffold protein	unknown	signal transduction (GO:0007165)	plasma membrane (GO:0005886)	Cluster02
GRINA	164	ENSSSCG00000032796	4:682206-686182:-1	protein_coding	glutamate ionotropic receptor NMDA type subunit associated protein 1	ion channel binding (GO:0044325)	negative regulation of endoplasmic reticulum stress-induced intrinsic apoptotic signaling pathway (GO:1902236) | endoplasmic reticulum calcium ion homeostasis (GO:0032469)	Golgi apparatus (GO:0005794) | endoplasmic reticulum (GO:0005783)	Cluster02
GRM2	41	ENSSSCG00000011423	13:33926602-33941867:+1	protein_coding	glutamate metabotropic receptor 2	calcium channel regulator activity (GO:0005246) | G-protein coupled receptor activity (GO:0004930) | group II metabotropic glutamate receptor activity (GO:0001641) | glutamate receptor activity (GO:0008066) | signal transducer activity (GO:0004871)	G-protein coupled glutamate receptor signaling pathway (GO:0007216) | G-protein coupled receptor signaling pathway (GO:0007186) | signal transduction (GO:0007165) | adenylate cyclase-inhibiting G-protein coupled glutamate receptor signaling pathway (GO:0007196) | regulation of synaptic transmission, glutamatergic (GO:0051966) | regulation of molecular function (GO:0065009)	integral component of membrane (GO:0016021) | neuron projection (GO:0043005) | membrane (GO:0016020) | plasma membrane (GO:0005886) | integral component of plasma membrane (GO:0005887)	Cluster02
GRM8	79	ENSSSCG00000022865	18:20951003-21758168:+1	protein_coding	glutamate metabotropic receptor 8	G-protein coupled receptor activity (GO:0004930) | glutamate receptor activity (GO:0008066) | signal transducer activity (GO:0004871)	negative regulation of cAMP biosynthetic process (GO:0030818) | G-protein coupled receptor signaling pathway (GO:0007186) | signal transduction (GO:0007165) | adenylate cyclase-inhibiting G-protein coupled glutamate receptor signaling pathway (GO:0007196) | regulation of synaptic transmission, glutamatergic (GO:0051966)	integral component of membrane (GO:0016021) | presynaptic membrane (GO:0042734) | membrane (GO:0016020) | plasma membrane (GO:0005886) | integral component of plasma membrane (GO:0005887)	Cluster02
HABP4	137	ENSSSCG00000035956	10:25595592-25636056:-1	protein_coding	intracellular hyaluronan-binding protein 4	unknown	negative regulation of DNA binding (GO:0043392)	cytosol (GO:0005829) | nucleoplasm (GO:0005654)	Cluster02
HCFC1R1	62	ENSSSCG00000027252	3:39164375-39166043:+1	protein_coding	host cell factor C1 regulator 1	unknown	unknown	nucleoplasm (GO:0005654)	Cluster02
HES6	122	ENSSSCG00000016342	15:137785761-137787694:-1	protein_coding	hes family bHLH transcription factor 6	transcription cofactor activity (GO:0003712) | transcriptional repressor activity, RNA polymerase II transcription regulatory region sequence-specific binding (GO:0001227) | RNA polymerase II regulatory region sequence-specific DNA binding (GO:0000977) | DNA binding (GO:0003677) | transcription factor activity, sequence-specific DNA binding (GO:0003700) | protein dimerization activity (GO:0046983)	negative regulation of transcription from RNA polymerase II promoter (GO:0000122) | nervous system development (GO:0007399) | cell differentiation (GO:0030154) | regulation of transcription, DNA-templated (GO:0006355) | regulation of transcription from RNA polymerase II promoter (GO:0006357) | transcription, DNA-templated (GO:0006351)	transcription factor complex (GO:0005667) | nucleus (GO:0005634)	Cluster02
HMGCLL1	35	ENSSSCG00000001479	7:25596716-25783612:+1	protein_coding	3-hydroxymethyl-3-methylglutaryl-CoA lyase like 1	hydroxymethylglutaryl-CoA lyase activity (GO:0004419) | catalytic activity (GO:0003824)	ketone body biosynthetic process (GO:0046951)	cytosol (GO:0005829) | perinuclear region of cytoplasm (GO:0048471) | endoplasmic reticulum (GO:0005783) | membrane (GO:0016020)	Cluster02
HRH3	76	ENSSSCG00000038578	17:61622703-61627633:-1	protein_coding	histamine receptor H3	unknown	unknown	unknown	Cluster02
HS3ST2	118	ENSSSCG00000036475	3:23251941-23366324:-1	protein_coding	heparan sulfate-glucosamine 3-sulfotransferase 2	transferase activity (GO:0016740) | sulfotransferase activity (GO:0008146)	unknown	integral component of membrane (GO:0016021) | membrane (GO:0016020)	Cluster02
IFITM5	47	ENSSSCG00000040278	2:106967-108912:-1	protein_coding	interferon induced transmembrane protein 5	unknown	bone morphogenesis (GO:0060349) | bone mineralization (GO:0030282) | response to biotic stimulus (GO:0009607) | in utero embryonic development (GO:0001701)	integral component of membrane (GO:0016021) | plasma membrane (GO:0005886) | membrane (GO:0016020) | integral component of plasma membrane (GO:0005887)	Cluster02
IGSF21	100	ENSSSCG00000020992	6:76687473-76948453:+1	protein_coding	immunoglobin superfamily member 21	unknown	unknown	unknown	Cluster02
INHBA	17	ENSSSCG00000035077	18:52884631-52905213:+1	protein_coding	Inhibin beta A chain	type II activin receptor binding (GO:0070699) | transforming growth factor beta receptor binding (GO:0005160) | receptor binding (GO:0005102) | cytokine activity (GO:0005125) | hormone activity (GO:0005179) | identical protein binding (GO:0042802) | growth factor activity (GO:0008083) | peptide hormone binding (GO:0017046)	positive regulation of erythrocyte differentiation (GO:0045648) | positive regulation of transcription from RNA polymerase II promoter (GO:0045944) | endodermal cell differentiation (GO:0035987) | response to drug (GO:0042493) | male gonad development (GO:0008584) | mesoderm formation (GO:0001707) | mesodermal cell differentiation (GO:0048333) | striatal medium spiny neuron differentiation (GO:00…	inhibin A complex (GO:0043512) | extracellular space (GO:0005615) | perinuclear region of cytoplasm (GO:0048471) | activin A complex (GO:0043509) | extracellular region (GO:0005576)	Cluster02
INO80E	98	ENSSSCG00000032921	3:18202134-18230576:+1	protein_coding	INO80 complex subunit E	unknown	unknown	Ino80 complex (GO:0031011) | nucleus (GO:0005634) | nucleolus (GO:0005730)	Cluster02
IRF2BPL	165	ENSSSCG00000002392	7:100120139-100122489:-1	protein_coding	interferon regulatory factor 2 binding protein like	unknown	positive regulation of transcription from RNA polymerase II promoter (GO:0045944) | negative regulation of transcription from RNA polymerase II promoter (GO:0000122)	extracellular space (GO:0005615) | nucleoplasm (GO:0005654)	Cluster02
IRS1	53	ENSSSCG00000025729	15:128245383-128308352:-1	protein_coding	insulin receptor substrate 1	phosphatidylinositol 3-kinase binding (GO:0043548) | insulin receptor binding (GO:0005158) | insulin-like growth factor receptor binding (GO:0005159) | phosphotyrosine residue binding (GO:0001784) | signal transducer activity (GO:0004871)	positive regulation of glycogen biosynthetic process (GO:0045725) | insulin-like growth factor receptor signaling pathway (GO:0048009) | positive regulation of glucose import in response to insulin stimulus (GO:2001275) | negative regulation of insulin secretion (GO:0046676) | regulation of lipid metabolic process (GO:0019216) | response to insulin (GO:0032868) | cellular response to insulin stim…	cytosol (GO:0005829) | caveola (GO:0005901) | plasma membrane (GO:0005886)	Cluster02
JDP2	65	ENSSSCG00000035895	7:98574198-98616474:+1	protein_coding	Jun dimerization protein 2	chromatin binding (GO:0003682) | transcriptional repressor activity, RNA polymerase II core promoter proximal region sequence-specific binding (GO:0001078) | RNA polymerase II core promoter proximal region sequence-specific DNA binding (GO:0000978) | DNA binding (GO:0003677)	negative regulation of fat cell differentiation (GO:0045599) | negative regulation of transcription from RNA polymerase II promoter (GO:0000122) | positive regulation of histone deacetylation (GO:0031065)	nucleus (GO:0005634)	Cluster02
KCNC2	78	ENSSSCG00000000516	5:38326410-38532777:-1	protein_coding	potassium voltage-gated channel subfamily C member 2	ion channel activity (GO:0005216) | potassium channel activity (GO:0005267) | voltage-gated potassium channel activity (GO:0005249)	potassium ion transmembrane transport (GO:0071805) | transport (GO:0006810) | ion transport (GO:0006811) | potassium ion transport (GO:0006813) | protein homooligomerization (GO:0051260) | transmembrane transport (GO:0055085)	integral component of membrane (GO:0016021) | voltage-gated potassium channel complex (GO:0008076) | membrane (GO:0016020)	Cluster02
KCNC4	62	ENSSSCG00000006810	4:109885121-109908478:-1	protein_coding	potassium voltage-gated channel subfamily C member 4	ion channel activity (GO:0005216) | voltage-gated ion channel activity (GO:0005244) | potassium channel activity (GO:0005267) | voltage-gated potassium channel activity (GO:0005249)	transport (GO:0006810) | ion transport (GO:0006811) | potassium ion transport (GO:0006813) | protein homooligomerization (GO:0051260) | potassium ion transmembrane transport (GO:0071805) | regulation of ion transmembrane transport (GO:0034765) | regulation of neurotransmitter secretion (GO:0046928) | transmembrane transport (GO:0055085)	axon terminus (GO:0043679) | integral component of membrane (GO:0016021) | voltage-gated potassium channel complex (GO:0008076) | neuromuscular junction (GO:0031594) | membrane (GO:0016020)	Cluster02
KCNF1	134	ENSSSCG00000033463	3:125664365-125665879:-1	protein_coding	potassium voltage-gated channel modifier subfamily F member 1	unknown	unknown	unknown	Cluster02
KCNJ4	136	ENSSSCG00000000106	5:9547177-9548520:+1	protein_coding	potassium voltage-gated channel subfamily J member 4	PDZ domain binding (GO:0030165) | inward rectifier potassium channel activity (GO:0005242) | voltage-gated ion channel activity (GO:0005244)	regulation of ion transmembrane transport (GO:0034765) | transport (GO:0006810) | potassium ion import (GO:0010107) | ion transport (GO:0006811) | potassium ion transport (GO:0006813)	integral component of membrane (GO:0016021) | basolateral plasma membrane (GO:0016323) | membrane (GO:0016020) | integral component of plasma membrane (GO:0005887)	Cluster02
KCTD17	110	ENSSSCG00000000135	5:10707354-10718983:-1	protein_coding	potassium channel tetramerization domain containing 17	identical protein binding (GO:0042802) | protein complex binding (GO:0032403) | cullin family protein binding (GO:0097602)	positive regulation of cilium assembly (GO:0045724) | endoplasmic reticulum calcium ion homeostasis (GO:0032469) | proteasome-mediated ubiquitin-dependent protein catabolic process (GO:0043161) | protein homooligomerization (GO:0051260)	cytoplasm (GO:0005737) | Cul3-RING ubiquitin ligase complex (GO:0031463) | endoplasmic reticulum (GO:0005783)	Cluster02
KRT25	61	ENSSSCG00000017464	12:21703363-21709922:+1	protein_coding	keratin 25	structural molecule activity (GO:0005198) | protein heterodimerization activity (GO:0046982)	hair cycle (GO:0042633) | hair follicle morphogenesis (GO:0031069) | aging (GO:0007568) | intermediate filament organization (GO:0045109) | cytoskeleton organization (GO:0007010)	intermediate filament (GO:0005882) | extracellular exosome (GO:0070062)	Cluster02
KRT27	71	ENSSSCG00000017462	12:21677106-21682464:+1	protein_coding	Sus scrofa keratin 27 (KRT27), mRNA.	structural molecule activity (GO:0005198)	hair follicle morphogenesis (GO:0031069)	intermediate filament (GO:0005882) | extracellular exosome (GO:0070062)	Cluster02
LDLRAD4	107	ENSSSCG00000027417	6:96401652-96577621:-1	protein_coding	low density lipoprotein receptor class A domain containing 4	R-SMAD binding (GO:0070412)	negative regulation of epithelial to mesenchymal transition (GO:0010719) | negative regulation of pathway-restricted SMAD protein phosphorylation (GO:0060394) | negative regulation of transforming growth factor beta receptor signaling pathway (GO:0030512) | negative regulation of cell migration (GO:0030336) | negative regulation of SMAD protein complex assembly (GO:0010991)	integral component of membrane (GO:0016021) | membrane (GO:0016020) | nucleoplasm (GO:0005654) | intracellular membrane-bounded organelle (GO:0043231)	Cluster02
LIN7B	73	ENSSSCG00000003157	6:54309536-54313138:+1	protein_coding	Sus scrofa lin-7 homolog B, crumbs cell polarity complex component (LIN7B), mRNA.	protein domain specific binding (GO:0019904) | L27 domain binding (GO:0097016)	protein localization to basolateral plasma membrane (GO:1903361) | maintenance of epithelial cell apical/basal polarity (GO:0045199) | neurotransmitter secretion (GO:0007269)	presynapse (GO:0098793) | MPP7-DLG1-LIN7 complex (GO:0097025) | basolateral plasma membrane (GO:0016323) | synapse (GO:0045202) | cell-cell junction (GO:0005911) | plasma membrane (GO:0005886)	Cluster02
LINGO1	175	ENSSSCG00000001872	7:57684589-57890126:-1	protein_coding	leucine rich repeat and Ig domain containing 1	epidermal growth factor receptor binding (GO:0005154)	axonogenesis (GO:0007409) | signal transduction (GO:0007165)	integral component of membrane (GO:0016021) | extracellular space (GO:0005615) | proteinaceous extracellular matrix (GO:0005578) | membrane (GO:0016020)	Cluster02
LRFN1	158	ENSSSCG00000032407	6:47972099-47978430:-1	protein_coding	leucine rich repeat and fibronectin type III domain containing 1	unknown	unknown	cell surface (GO:0009986)	Cluster02
LRFN4	102	ENSSSCG00000039360	2:5575685-5579968:-1	protein_coding	leucine rich repeat and fibronectin type III domain containing 4	unknown	unknown	cell surface (GO:0009986)	Cluster02
LRRC73	128	ENSSSCG00000001676	7:38501970-38504718:-1	protein_coding	leucine rich repeat containing 73	unknown	unknown	unknown	Cluster02
LRRC8C	59	ENSSSCG00000006917	4:126957103-127079209:-1	protein_coding	leucine rich repeat containing 8 family member C	volume-sensitive anion channel activity (GO:0005225)	fat cell differentiation (GO:0045444) | regulation of anion transport (GO:0044070) | anion transmembrane transport (GO:0098656) | signal transduction (GO:0007165)	ion channel complex (GO:0034702) | integral component of membrane (GO:0016021) | cytoplasm (GO:0005737) | endoplasmic reticulum (GO:0005783) | plasma membrane (GO:0005886) | membrane (GO:0016020) | integral component of plasma membrane (GO:0005887)	Cluster02
LRRN2	120	ENSSSCG00000015285	9:65279495-65352945:-1	protein_coding	leucine rich repeat neuronal 2	unknown	axonogenesis (GO:0007409)	integral component of membrane (GO:0016021) | extracellular space (GO:0005615) | proteinaceous extracellular matrix (GO:0005578) | membrane (GO:0016020)	Cluster02
LYNX1	136	ENSSSCG00000031724	4:1450947-1455108:+1	protein_coding	Ly6/neurotoxin 1	unknown	unknown	extracellular exosome (GO:0070062)	Cluster02
LYPLA2	172	ENSSSCG00000023191	6:81601486-81605912:+1	protein_coding	lysophospholipase II	carboxylic ester hydrolase activity (GO:0052689) | hydrolase activity (GO:0016787) | palmitoyl-(protein) hydrolase activity (GO:0008474) | cadherin binding (GO:0045296)	protein depalmitoylation (GO:0002084)	cytoplasm (GO:0005737) | extracellular exosome (GO:0070062)	Cluster02
LZTS1	130	ENSSSCG00000028559	14:4343498-4404203:-1	protein_coding	leucine zipper tumor suppressor 1	microtubule binding (GO:0008017)	negative regulation of macroautophagy (GO:0016242) | mitotic cell cycle phase transition (GO:0044772)	unknown	Cluster02
MAGEL2	171	ENSSSCG00000004835	1:142448689-142454697:+1	protein_coding	MAGE family member L2	ubiquitin-protein transferase activity (GO:0004842)	Arp2/3 complex-mediated actin nucleation (GO:0034314) | protein K63-linked ubiquitination (GO:0070534) | positive regulation of actin nucleation (GO:0051127) | regulation of circadian rhythm (GO:0042752) | retrograde transport, endosome to Golgi (GO:0042147) | negative regulation of transcription, DNA-templated (GO:0045892)	endosome (GO:0005768) | nucleus (GO:0005634) | retromer complex (GO:0030904) | cytoplasm (GO:0005737)	Cluster02
MAP1LC3A	78	ENSSSCG00000007281	17:37957713-37959507:+1	protein_coding	microtubule-associated proteins 1A/1B light chain 3A	ubiquitin protein ligase binding (GO:0031625) | phospholipid binding (GO:0005543) | phosphatidylethanolamine binding (GO:0008429)	autophagosome maturation (GO:0097352) | autophagosome assembly (GO:0000045) | autophagy (GO:0006914) | mitophagy (GO:0000422) | cellular response to starvation (GO:0009267) | macroautophagy (GO:0016236) | cellular response to nitrogen starvation (GO:0006995)	autophagosome (GO:0005776) | cytosol (GO:0005829) | autolysosome (GO:0044754) | autophagosome membrane (GO:0000421) | organelle membrane (GO:0031090)	Cluster02
MARCH9	157	ENSSSCG00000033013	5:23046727-23050090:+1	protein_coding	membrane associated ring-CH-type finger 9	unknown	unknown	Golgi stack (GO:0005795) | trans-Golgi network (GO:0005802)	Cluster02
MAST2	141	ENSSSCG00000003913	6:165406932-165458086:-1	protein_coding	microtubule associated serine/threonine kinase 2	kinase activity (GO:0016301) | protein serine/threonine kinase activity (GO:0004674) | nucleotide binding (GO:0000166) | ATP binding (GO:0005524) | transferase activity (GO:0016740) | protein kinase activity (GO:0004672) | microtubule binding (GO:0008017) | phosphatase binding (GO:0019902)	regulation of interleukin-12 biosynthetic process (GO:0045075) | protein phosphorylation (GO:0006468) | phosphorylation (GO:0016310) | peptidyl-serine phosphorylation (GO:0018105) | intracellular signal transduction (GO:0035556) | cytoskeleton organization (GO:0007010)	microtubule cytoskeleton (GO:0015630)	Cluster02
MCF2L2	86	ENSSSCG00000021749	13:121095266-121378371:-1	protein_coding	MCF.2 cell line derived transforming sequence-like 2	Rho guanyl-nucleotide exchange factor activity (GO:0005089)	regulation of Rho protein signal transduction (GO:0035023) | positive regulation of GTPase activity (GO:0043547)	unknown	Cluster02
MCHR1	131	ENSSSCG00000000074	5:7734250-7738847:-1	protein_coding	melanin-concentrating hormone receptor 1	G-protein coupled receptor activity (GO:0004930) | melanin-concentrating hormone receptor activity (GO:0030273)	neuropeptide signaling pathway (GO:0007218) | G-protein coupled receptor signaling pathway (GO:0007186)	integral component of membrane (GO:0016021) | membrane (GO:0016020)	Cluster02
METTL26	114	ENSSSCG00000032188	3:41134241-41135877:+1	protein_coding	methyltransferase like 26	unknown	unknown	unknown	Cluster02
MIF	83	ENSSSCG00000010067	14:49840302-49862322:-1	protein_coding	Macrophage migration inhibitory factor	isomerase activity (GO:0016853) | receptor binding (GO:0005102) | cytokine activity (GO:0005125) | phenylpyruvate tautomerase activity (GO:0050178) | chemoattractant activity (GO:0042056) | cytokine receptor binding (GO:0005126) | dopachrome isomerase activity (GO:0004167)	inflammatory response (GO:0006954) | positive regulation of peptidyl-serine phosphorylation (GO:0033138) | negative regulation of mature B cell apoptotic process (GO:0002906) | positive regulation of ERK1 and ERK2 cascade (GO:0070374) | immune system process (GO:0002376) | negative regulation of intrinsic apoptotic signaling pathway in response to DNA damage by p53 class mediator (GO:1902166) | p…	extracellular space (GO:0005615) | cell surface (GO:0009986) | vesicle (GO:0031982) | extracellular exosome (GO:0070062) | extracellular region (GO:0005576) | myelin sheath (GO:0043209) | cytosol (GO:0005829) | cytoplasm (GO:0005737) | nucleoplasm (GO:0005654)	Cluster02
MMP17	192	ENSSSCG00000024236	14:23481227-23506919:-1	protein_coding	matrix metallopeptidase 17	hydrolase activity (GO:0016787) | metal ion binding (GO:0046872) | metalloendopeptidase activity (GO:0004222) | peptidase activity (GO:0008233) | metallopeptidase activity (GO:0008237) | zinc ion binding (GO:0008270)	drinking behavior (GO:0042756) | kidney development (GO:0001822) | proteolysis (GO:0006508)	extracellular matrix (GO:0031012)	Cluster02
MRPL28	99	ENSSSCG00000007984	3:41323609-41334451:+1	protein_coding	mitochondrial ribosomal protein L28	RNA binding (GO:0003723) | structural constituent of ribosome (GO:0003735)	unknown	cytosol (GO:0005829) | mitochondrial large ribosomal subunit (GO:0005762) | mitochondrial ribosome (GO:0005761) | mitochondrion (GO:0005739)	Cluster02
NAPB	95	ENSSSCG00000031219	17:30361136-30396105:-1	protein_coding	NSF attachment protein beta	syntaxin binding (GO:0019905) | soluble NSF attachment protein activity (GO:0005483)	membrane fusion (GO:0061025) | synaptic transmission, glutamatergic (GO:0035249) | regulation of synaptic vesicle priming (GO:0010807) | SNARE complex disassembly (GO:0035494) | intracellular protein transport (GO:0006886)	myelin sheath (GO:0043209) | vacuolar membrane (GO:0005774) | SNARE complex (GO:0031201) | synaptobrevin 2-SNAP-25-syntaxin-1a complex (GO:0070044)	Cluster02
NAPRT	70	ENSSSCG00000031825	4:983380-988635:+1	protein_coding	nicotinate phosphoribosyltransferase	transferase activity (GO:0016740) | nicotinate phosphoribosyltransferase activity (GO:0004516) | nicotinate-nucleotide diphosphorylase (carboxylating) activity (GO:0004514) | transferase activity, transferring glycosyl groups (GO:0016757)	NAD biosynthetic process (GO:0009435) | nicotinate nucleotide salvage (GO:0019358) | response to oxidative stress (GO:0006979)	cytosol (GO:0005829) | extracellular exosome (GO:0070062)	Cluster02
NDFIP1	145	ENSSSCG00000025295	2:143629778-143734600:+1	protein_coding	Sus scrofa Nedd4 family interacting protein 1 (NDFIP1), mRNA.	WW domain binding (GO:0050699) | signal transducer activity (GO:0004871)	negative regulation of isotype switching to IgE isotypes (GO:0048294) | negative regulation of gene expression (GO:0010629) | negative regulation of inflammatory response (GO:0050728) | positive regulation of protein ubiquitination (GO:0031398) | regulation of isotype switching to IgG isotypes (GO:0048302) | negative regulation of T cell proliferation (GO:0042130) | positive regulation of I-kappa…	integral component of membrane (GO:0016021) | Golgi apparatus (GO:0005794) | cell cortex (GO:0005938) | perinuclear region of cytoplasm (GO:0048471) | membrane (GO:0016020)	Cluster02
NECTIN1	94	ENSSSCG00000015125	9:46823555-46891569:-1	protein_coding	nectin-1 precursor	cell adhesion molecule binding (GO:0050839) | protein homodimerization activity (GO:0042803) | receptor binding (GO:0005102) | protein heterodimerization activity (GO:0046982) | receptor activity (GO:0004872)	retina development in camera-type eye (GO:0060041) | cell adhesion (GO:0007155) | lens morphogenesis in camera-type eye (GO:0002089) | camera-type eye morphogenesis (GO:0048593) | single organismal cell-cell adhesion (GO:0016337) | iron ion transport (GO:0006826) | homophilic cell adhesion via plasma membrane adhesion molecules (GO:0007156) | protein localization to cell junction (GO:1902414) | v…	integral component of membrane (GO:0016021) | cell-cell adherens junction (GO:0005913) | apical junction complex (GO:0043296) | synapse (GO:0045202) | adherens junction (GO:0005912) | cell-cell contact zone (GO:0044291) | membrane (GO:0016020) | integral component of plasma membrane (GO:0005887)	Cluster02
NEUROD2	174	ENSSSCG00000033583	12:22709609-22713778:+1	protein_coding	neuronal differentiation 2	E-box binding (GO:0070888) | RNA polymerase II regulatory region sequence-specific DNA binding (GO:0000977) | DNA binding (GO:0003677) | transcription corepressor activity (GO:0003714) | protein heterodimerization activity (GO:0046982) | transcriptional activator activity, RNA polymerase II transcription regulatory region sequence-specific binding (GO:0001228)	protein ubiquitination (GO:0016567) | negative regulation of synapse maturation (GO:2000297) | behavioral fear response (GO:0001662) | positive regulation of calcium-mediated signaling (GO:0050850) | cellular response to electrical stimulus (GO:0071257) | positive regulation of transcription from RNA polymerase II promoter (GO:0045944) | positive regulation of neuron differentiation (GO:0045666) …	nucleus (GO:0005634)	Cluster02
NFKBIE	106	ENSSSCG00000001703	7:39255075-39263367:-1	protein_coding	NFKB inhibitor epsilon	unknown	unknown	nucleus (GO:0005634) | cytosol (GO:0005829) | fibrillar center (GO:0001650)	Cluster02
NKAIN4	108	ENSSSCG00000036544	17:62355894-62369408:-1	protein_coding	sodium/potassium transporting ATPase interacting 4	unknown	unknown	unknown	Cluster02
NKD2	142	ENSSSCG00000037791	16:79399139-79420313:-1	protein_coding	naked cuticle homolog 2	ubiquitin protein ligase binding (GO:0031625) | growth factor binding (GO:0019838) | ATPase binding (GO:0051117) | myosin heavy chain binding (GO:0032036)	Golgi vesicle fusion to target membrane (GO:0048210) | positive regulation of proteasomal ubiquitin-dependent protein catabolic process (GO:0032436) | positive regulation of protein processing (GO:0010954) | positive regulation of establishment of protein localization to plasma membrane (GO:0090004) | negative regulation of canonical Wnt signaling pathway (GO:0090090) | protein targeting to plasm…	exocytic vesicle (GO:0070382) | lateral plasma membrane (GO:0016328) | basolateral plasma membrane (GO:0016323) | cell periphery (GO:0071944) | cytoplasmic vesicle (GO:0031410) | plasma membrane (GO:0005886)	Cluster02
NOCT	88	ENSSSCG00000024596	8:87885414-87909655:-1	protein_coding	nocturnin	mRNA binding (GO:0003729) | poly(A)-specific ribonuclease activity (GO:0004535)	circadian rhythm (GO:0007623) | regulation of embryonic development (GO:0045995) | negative regulation of gene expression (GO:0010629) | regulation of circadian rhythm (GO:0042752) | response to lipopolysaccharide (GO:0032496) | positive regulation of fat cell differentiation (GO:0045600) | circadian regulation of gene expression (GO:0032922) | deadenylation-dependent decapping of nuclear-transcr…	P-body (GO:0000932) | nucleus (GO:0005634) | cytoplasm (GO:0005737) | perinuclear region of cytoplasm (GO:0048471)	Cluster02
NPTX2	39	ENSSSCG00000007603	3:5720680-5732454:+1	protein_coding	neuronal pentraxin 2	unknown	associative learning (GO:0008306)	unknown	Cluster02
NPTXR	192	ENSSSCG00000000092	5:9207671-9230351:+1	protein_coding	neuronal pentraxin receptor	protein complex binding (GO:0032403) | protein phosphatase binding (GO:0019903) | pentraxin receptor activity (GO:0008029)	response to hydrogen peroxide (GO:0042542) | neuron projection development (GO:0031175) | signal transduction (GO:0007165)	extracellular space (GO:0005615) | plasma membrane (GO:0005886)	Cluster02
NPY	34	ENSSSCG00000016718	18:47985555-47993641:-1	protein_coding	pro-neuropeptide Y precursor	hormone activity (GO:0005179)	killing of cells of other organism (GO:0031640) | neuropeptide signaling pathway (GO:0007218) | positive regulation of somatostatin secretion (GO:0090274) | negative regulation of somatostatin secretion (GO:0090275) | antimicrobial humoral immune response mediated by antimicrobial peptide (GO:0061844)	extracellular region (GO:0005576)	Cluster02
NPY1R	54	ENSSSCG00000008888	8:52152647-52162819:-1	protein_coding	neuropeptide Y receptor type 1	pancreatic polypeptide receptor activity (GO:0001602) | G-protein coupled receptor activity (GO:0004930) | peptide YY receptor activity (GO:0001601) | neuropeptide Y receptor activity (GO:0004983) | signal transducer activity (GO:0004871)	regulation of multicellular organism growth (GO:0040014) | feeding behavior (GO:0007631) | sensory perception of pain (GO:0019233) | neuropeptide signaling pathway (GO:0007218) | G-protein coupled receptor signaling pathway (GO:0007186) | signal transduction (GO:0007165) | locomotory behavior (GO:0007626) | outflow tract morphogenesis (GO:0003151) | glucose metabolic process (GO:0006006) | regula…	integral component of membrane (GO:0016021) | membrane (GO:0016020)	Cluster02
NRN1	151	ENSSSCG00000026211	7:3681831-3691969:-1	protein_coding	neuritin precursor	protein homodimerization activity (GO:0042803) | protein heterodimerization activity (GO:0046982)	nervous system development (GO:0007399) | neuron projection extension (GO:1990138)	integral component of membrane (GO:0016021) | extracellular space (GO:0005615) | AMPA glutamate receptor complex (GO:0032281) | membrane (GO:0016020) | anchored component of plasma membrane (GO:0046658)	Cluster02
NXPH1	30	ENSSSCG00000037207	9:78653608-79836589:+1	protein_coding	neurexophilin 1	receptor binding (GO:0005102)	unknown	unknown	Cluster02
OLFM2	55	ENSSSCG00000027434	2:68732655-68807210:-1	protein_coding	olfactomedin 2	unknown	positive regulation of smooth muscle cell differentiation (GO:0051152) | locomotory behavior (GO:0007626) | visual perception (GO:0007601) | protein secretion (GO:0009306)	nucleus (GO:0005634) | AMPA glutamate receptor complex (GO:0032281) | synaptic membrane (GO:0097060) | cytoplasm (GO:0005737) | nucleoplasm (GO:0005654) | extracellular region (GO:0005576)	Cluster02
OPRL1	137	ENSSSCG00000031228	17:62905780-62914602:+1	protein_coding	nociceptin receptor	G-protein coupled receptor activity (GO:0004930) | nociceptin receptor activity (GO:0001626)	sensory perception of pain (GO:0019233) | positive regulation of cytosolic calcium ion concentration (GO:0007204) | adenylate cyclase-inhibiting G-protein coupled receptor signaling pathway (GO:0007193)	integral component of plasma membrane (GO:0005887)	Cluster02
PDE4A	135	ENSSSCG00000013642	2:69221862-69267971:+1	protein_coding	cAMP-specific 3 ,5 -cyclic phosphodiesterase 4A	3 ,5 -cyclic-AMP phosphodiesterase activity (GO:0004115) | hydrolase activity (GO:0016787) | metal ion binding (GO:0046872) | phosphoric diester hydrolase activity (GO:0008081) | 3 ,5 -cyclic-nucleotide phosphodiesterase activity (GO:0004114) | cAMP binding (GO:0030552)	sensory perception of smell (GO:0007608) | regulation of cAMP-mediated signaling (GO:0043949) | cAMP catabolic process (GO:0006198) | signal transduction (GO:0007165) | cellular response to drug (GO:0035690) | regulation of protein kinase A signaling (GO:0010738)	cytosol (GO:0005829) | cytoplasm (GO:0005737) | membrane (GO:0016020) | plasma membrane (GO:0005886) | perinuclear region of cytoplasm (GO:0048471) | nucleoplasm (GO:0005654)	Cluster02
PDGFA	110	ENSSSCG00000007541	3:277224-322088:-1	protein_coding	platelet derived growth factor subunit A	growth factor activity (GO:0008083) | protein homodimerization activity (GO:0042803) | protein heterodimerization activity (GO:0046982) | platelet-derived growth factor receptor binding (GO:0005161) | platelet-derived growth factor binding (GO:0048407) | collagen binding (GO:0005518)	negative chemotaxis (GO:0050919) | platelet-derived growth factor receptor signaling pathway (GO:0048008) | blood coagulation (GO:0007596) | positive regulation of DNA replication (GO:0045740) | positive regulation of ERK1 and ERK2 cascade (GO:0070374) | positive regulation of MAPK cascade (GO:0043410) | positive regulation of cell proliferation (GO:0008284) | positive regulation of protein autop…	extracellular space (GO:0005615) | cell surface (GO:0009986) | membrane (GO:0016020)	Cluster02
PER1	43	ENSSSCG00000017983	12:53341329-53376723:-1	protein_coding	period circadian clock 1	kinase binding (GO:0019900) | ubiquitin protein ligase binding (GO:0031625) | transcription regulatory region sequence-specific DNA binding (GO:0000976) | E-box binding (GO:0070888) | RNA polymerase II core promoter proximal region sequence-specific DNA binding (GO:0000978) | chromatin DNA binding (GO:0031490) | transcription factor binding (GO:0008134) | transcription factor activity, transcript…	circadian regulation of translation (GO:0097167) | response to cAMP (GO:0051591) | regulation of circadian rhythm (GO:0042752) | circadian regulation of gene expression (GO:0032922) | positive regulation of transcription from RNA polymerase II promoter (GO:0045944) | negative regulation of transcription from RNA polymerase II promoter (GO:0000122) | posttranscriptional regulation of gene expressi…	nucleus (GO:0005634) | cytosol (GO:0005829) | cytoplasm (GO:0005737) | nucleoplasm (GO:0005654)	Cluster02
PGP	163	ENSSSCG00000036614	3:39762608-39782525:+1	protein_coding	phosphoglycolate phosphatase	glycerol-3-phosphatase activity (GO:0043136) | phosphoglycolate phosphatase activity (GO:0008967) | magnesium ion binding (GO:0000287) | nucleotide phosphatase activity, acting on free nucleotides (GO:0098519) | protein tyrosine phosphatase activity (GO:0004725)	glycerol biosynthetic process (GO:0006114) | negative regulation of gluconeogenesis (GO:0045721) | glycerophospholipid metabolic process (GO:0006650) | peptidyl-tyrosine dephosphorylation (GO:0035335) | dephosphorylation (GO:0016311)	unknown	Cluster02
PHLDA2	39	ENSSSCG00000021597	2:2057680-2058694:-1	protein_coding	Sus scrofa pleckstrin homology like domain family A member 2 (PHLDA2), mRNA.	unknown	unknown	unknown	Cluster02
PIANP	116	ENSSSCG00000000692	5:63992909-63999438:+1	protein_coding	PILR alpha associated neural protein	unknown	unknown	integral component of membrane (GO:0016021) | membrane (GO:0016020)	Cluster02
PIM3	84	ENSSSCG00000032936	5:677709-680691:-1	protein_coding	Pim-3 proto-oncogene, serine/threonine kinase	protein serine/threonine kinase activity (GO:0004674)	negative regulation of apoptotic process (GO:0043066) | negative regulation of insulin secretion involved in cellular response to glucose stimulus (GO:0061179) | protein phosphorylation (GO:0006468) | regulation of mitotic cell cycle (GO:0007346)	cytosol (GO:0005829)	Cluster02
PLXDC1	136	ENSSSCG00000017511	12:23072742-23143923:+1	protein_coding	plexin domain containing 1	unknown	angiogenesis (GO:0001525)	receptor complex (GO:0043235) | cytoplasm (GO:0005737) | plasma membrane (GO:0005886)	Cluster02
PNOC	30	ENSSSCG00000032600	14:12100972-12133848:+1	protein_coding	nociceptin precursor	opioid peptide activity (GO:0001515)	neuropeptide signaling pathway (GO:0007218) | chemical synaptic transmission (GO:0007268)	extracellular region (GO:0005576)	Cluster02
POLR2H	160	ENSSSCG00000022507	13:122250104-122256201:+1	protein_coding	DNA-directed RNA polymerases I, II, and III subunit RPABC3	single-stranded DNA binding (GO:0003697) | RNA polymerase III activity (GO:0001056) | RNA polymerase II activity (GO:0001055) | RNA polymerase I activity (GO:0001054)	transcription from RNA polymerase III promoter (GO:0006383) | transcription, DNA-templated (GO:0006351) | transcription from RNA polymerase II promoter (GO:0006366) | transcription from RNA polymerase I promoter (GO:0006360)	protein-DNA complex (GO:0032993) | DNA-directed RNA polymerase III complex (GO:0005666) | DNA-directed RNA polymerase II, core complex (GO:0005665) | nucleus (GO:0005634) | DNA-directed RNA polymerase I complex (GO:0005736)	Cluster02
PPP1R26	161	ENSSSCG00000005761	AEMK02000682.1:1926430-1934074:-1	protein_coding	protein phosphatase 1 regulatory subunit 26	protein phosphatase inhibitor activity (GO:0004864) | phosphatase binding (GO:0019902)	negative regulation of phosphatase activity (GO:0010923)	unknown	Cluster02
PRRG3	116	ENSSSCG00000026254	X:123084509-123091330:+1	protein_coding	proline rich and Gla domain 3	calcium ion binding (GO:0005509)	unknown	integral component of membrane (GO:0016021) | membrane (GO:0016020) | extracellular region (GO:0005576)	Cluster02
PSMB3	110	ENSSSCG00000037606	12:23342982-23357856:-1	protein_coding	proteasome subunit beta type-3	unknown	unknown	proteasome complex (GO:0000502) | nucleus (GO:0005634) | extracellular exosome (GO:0070062)	Cluster02
PSRC1	69	ENSSSCG00000036975	4:110813326-110821216:+1	protein_coding	proline and serine rich coiled-coil 1	microtubule binding (GO:0008017)	microtubule bundle formation (GO:0001578) | positive regulation of cyclin-dependent protein serine/threonine kinase activity (GO:0045737) | negative regulation of cell growth (GO:0030308) | regulation of mitotic spindle organization (GO:0060236) | cellular process (GO:0009987) | positive regulation of transcription, DNA-templated (GO:0045893) | positive regulation of microtubule polymerization (G…	microtubule cytoskeleton (GO:0015630) | spindle (GO:0005819) | midbody (GO:0030496) | spindle pole (GO:0000922) | cytosol (GO:0005829) | spindle microtubule (GO:0005876) | cytoplasm (GO:0005737) | nucleoplasm (GO:0005654)	Cluster02
PTCHD1	104	ENSSSCG00000032433	X:19508541-19563296:+1	protein_coding	patched domain containing 1	unknown	cognition (GO:0050890) | thalamus development (GO:0021794) | social behavior (GO:0035176) | smoothened signaling pathway (GO:0007224)	integral component of membrane (GO:0016021) | plasma membrane (GO:0005886) | membrane (GO:0016020)	Cluster02
PTGS2	49	ENSSSCG00000015579	9:127848603-127859287:-1	protein_coding	prostaglandin G/H synthase 2 precursor	prostaglandin-endoperoxide synthase activity (GO:0004666) | heme binding (GO:0020037) | protein homodimerization activity (GO:0042803) | enzyme binding (GO:0019899)	embryo implantation (GO:0007566) | positive regulation of brown fat cell differentiation (GO:0090336) | positive regulation of peptidyl-serine phosphorylation (GO:0033138) | brown fat cell differentiation (GO:0050873) | cellular response to fluid shear stress (GO:0071498) | decidualization (GO:0046697) | cellular response to hypoxia (GO:0071456) | negative regulation of intrinsic apoptotic signal…	neuron projection (GO:0043005) | cytoplasm (GO:0005737) | endoplasmic reticulum (GO:0005783)	Cluster02
PTHLH	48	ENSSSCG00000036893	5:45750838-45765496:+1	protein_coding	parathyroid hormone-related protein precursor	hormone activity (GO:0005179) | peptide hormone receptor binding (GO:0051428)	regulation of gene expression (GO:0010468) | adenylate cyclase-activating G-protein coupled receptor signaling pathway (GO:0007189) | negative regulation of chondrocyte differentiation (GO:0032331) | regulation of chondrocyte differentiation (GO:0032330) | positive regulation of cAMP biosynthetic process (GO:0030819) | skeletal system development (GO:0001501) | osteoblast development (GO:0002076)	Golgi apparatus (GO:0005794) | extracellular space (GO:0005615) | cytosol (GO:0005829) | nucleoplasm (GO:0005654) | extracellular region (GO:0005576)	Cluster02
PTP4A3	71	ENSSSCG00000036569	4:2345118-2376765:-1	protein_coding	protein tyrosine phosphatase type IVA, member 3	unknown	positive regulation of establishment of protein localization (GO:1904951) | regulation of transcription, DNA-templated (GO:0006355) | regulation of vascular endothelial growth factor signaling pathway (GO:1900746) | positive regulation of vascular permeability (GO:0043117) | cellular response to leukemia inhibitory factor (GO:1990830) | positive regulation of NIK/NF-kappaB signaling (GO:1901224) …	nucleus (GO:0005634) | cytoplasm (GO:0005737)	Cluster02
PTPN5	91	ENSSSCG00000013358	2:40458863-40523363:+1	protein_coding	protein tyrosine phosphatase, non-receptor type 5	phosphatase activity (GO:0016791) | hydrolase activity (GO:0016787) | phosphoprotein phosphatase activity (GO:0004721) | phosphotyrosine residue binding (GO:0001784) | protein tyrosine phosphatase activity (GO:0004725)	protein dephosphorylation (GO:0006470) | peptidyl-tyrosine dephosphorylation (GO:0035335) | dephosphorylation (GO:0016311)	unknown	Cluster02
PTPRN2	195	ENSSSCG00000026661	18:721125-1389607:+1	protein_coding	protein tyrosine phosphatase, receptor type N2	unknown	insulin secretion involved in cellular response to glucose stimulus (GO:0035773) | neurotransmitter secretion (GO:0007269)	receptor complex (GO:0043235) | secretory granule membrane (GO:0030667) | synaptic vesicle membrane (GO:0030672) | secretory granule (GO:0030141)	Cluster02
PVR	71	ENSSSCG00000003079	6:51161184-51180731:+1	protein_coding	poliovirus receptor	cell adhesion molecule binding (GO:0050839) | dynein light chain binding (GO:0045503) | protein homodimerization activity (GO:0042803) | receptor binding (GO:0005102) | receptor activity (GO:0004872)	cell migration (GO:0016477) | susceptibility to T cell mediated cytotoxicity (GO:0060370) | single organismal cell-cell adhesion (GO:0016337) | positive regulation of natural killer cell mediated cytotoxicity directed against tumor cell target (GO:0002860) | homophilic cell adhesion via plasma membrane adhesion molecules (GO:0007156) | susceptibility to natural killer cell mediated cytotoxicity (…	integral component of membrane (GO:0016021) | cell-cell adherens junction (GO:0005913) | cell surface (GO:0009986) | plasma membrane (GO:0005886) | membrane (GO:0016020) | integral component of plasma membrane (GO:0005887)	Cluster02
RAB1B	139	ENSSSCG00000012954	2:6102363-6116528:-1	protein_coding	ras-related protein Rab-1B	GTP binding (GO:0005525)	virion assembly (GO:0019068) | transport (GO:0006810) | ER to Golgi vesicle-mediated transport (GO:0006888) | positive regulation of glycoprotein metabolic process (GO:1903020) | regulation of autophagosome assembly (GO:2000785)	endoplasmic reticulum-Golgi intermediate compartment (GO:0005793) | integral component of membrane (GO:0016021) | Golgi apparatus (GO:0005794) | pre-autophagosomal structure membrane (GO:0034045) | membrane (GO:0016020) | mitochondrion (GO:0005739) | extracellular exosome (GO:0070062)	Cluster02
RAI1	116	ENSSSCG00000038164	12:60750091-60854790:-1	protein_coding	retinoic acid induced 1	enhancer binding (GO:0035326)	negative regulation of multicellular organism growth (GO:0040015) | positive regulation of transcription, DNA-templated (GO:0045893) | skeletal system development (GO:0001501) | regulation of transcription from RNA polymerase II promoter (GO:0006357) | circadian regulation of gene expression (GO:0032922)	nucleus (GO:0005634) | mitochondrion (GO:0005739) | nucleoplasm (GO:0005654)	Cluster02
RAMP3	114	ENSSSCG00000031144	18:50319797-50343287:-1	protein_coding	Sus scrofa receptor activity modifying protein 3 (RAMP3), mRNA.	amylin receptor activity (GO:0097643) | receptor activity (GO:0004872) | protein transporter activity (GO:0008565) | coreceptor activity (GO:0015026)	receptor internalization (GO:0031623) | cellular response to estradiol stimulus (GO:0071392) | positive regulation of peptidyl-serine phosphorylation (GO:0033138) | amylin receptor signaling pathway (GO:0097647) | positive regulation of ERK1 and ERK2 cascade (GO:0070374) | calcium ion transport (GO:0006816) | regulation of G-protein coupled receptor protein signaling pathway (GO:0008277) | protei…	integral component of membrane (GO:0016021) | receptor complex (GO:0043235) | cell surface (GO:0009986) | amylin receptor complex (GO:1903440) | plasma membrane (GO:0005886) | membrane (GO:0016020) | intracellular (GO:0005622) | lysosome (GO:0005764)	Cluster02
RASL10A	85	ENSSSCG00000009977	14:46455448-46457776:-1	protein_coding	RAS like family 10 member A	GTPase activity (GO:0003924) | nucleotide binding (GO:0000166) | GTP binding (GO:0005525)	signal transduction (GO:0007165)	membrane (GO:0016020)	Cluster02
RASSF5	133	ENSSSCG00000031970	9:67157167-67237363:+1	protein_coding	Ras association domain family member 5	unknown	regulation of protein localization to nucleus (GO:1900180) | negative regulation of cell proliferation (GO:0008285) | positive regulation of protein ubiquitination (GO:0031398)	nucleus (GO:0005634)	Cluster02
REEP2	152	ENSSSCG00000014335	2:140383238-140427159:+1	protein_coding	receptor accessory protein 2	taste receptor binding (GO:0031883)	regulation of intracellular transport (GO:0032386) | sensory perception of sweet taste (GO:0050916) | sensory perception of bitter taste (GO:0050913) | protein transport into membrane raft (GO:0032596) | endoplasmic reticulum tubular network organization (GO:0071786)	integral component of membrane (GO:0016021) | endoplasmic reticulum membrane (GO:0005789) | endoplasmic reticulum (GO:0005783) | membrane (GO:0016020) | cytoplasmic microtubule (GO:0005881) | extracellular exosome (GO:0070062) | integral component of plasma membrane (GO:0005887)	Cluster02
REXO4	164	ENSSSCG00000023173	1:273011735-273021928:-1	protein_coding	REX4 homolog, 3 -5 exonuclease	RNA binding (GO:0003723) | nucleic acid binding (GO:0003676)	unknown	nuclear speck (GO:0016607) | nucleus (GO:0005634) | nucleolus (GO:0005730)	Cluster02
RGS8	107	ENSSSCG00000039986	9:123925273-124047379:-1	protein_coding	regulator of G protein signaling 8	GTPase activator activity (GO:0005096)	G-protein coupled receptor signaling pathway (GO:0007186) | positive regulation of GTPase activity (GO:0043547)	cytoplasm (GO:0005737) | plasma membrane (GO:0005886)	Cluster02
RHBDD2	173	ENSSSCG00000040182	3:10296284-10309531:-1	protein_coding	rhomboid domain containing 2	unknown	unknown	Golgi membrane (GO:0000139) | Golgi apparatus (GO:0005794) | nucleus (GO:0005634) | perinuclear region of cytoplasm (GO:0048471) | nucleoplasm (GO:0005654)	Cluster02
RHOF	124	ENSSSCG00000009807	14:30896400-30908848:+1	protein_coding	rho-related GTP-binding protein RhoF	GTPase activity (GO:0003924) | nucleotide binding (GO:0000166) | GTP binding (GO:0005525)	small GTPase mediated signal transduction (GO:0007264) | actin filament organization (GO:0007015)	intracellular (GO:0005622) | membrane (GO:0016020) | extracellular exosome (GO:0070062)	Cluster02
RIPK4	126	ENSSSCG00000012083	13:205123539-205153003:-1	protein_coding	receptor interacting serine/threonine kinase 4	ATP binding (GO:0005524) | protein kinase activity (GO:0004672)	positive regulation of NF-kappaB transcription factor activity (GO:0051092) | morphogenesis of an epithelium (GO:0002009) | protein phosphorylation (GO:0006468)	cytoplasm (GO:0005737)	Cluster02
ROGDI	146	ENSSSCG00000007932	3:37591842-37600019:+1	protein_coding	rogdi homolog	unknown	hemopoiesis (GO:0030097) | neurogenesis (GO:0022008) | positive regulation of cell proliferation (GO:0008284) | odontogenesis of dentin-containing tooth (GO:0042475) | brain development (GO:0007420)	intracellular (GO:0005622) | nuclear envelope (GO:0005635)	Cluster02
RPL26L1	179	ENSSSCG00000016989	16:51267479-51276696:-1	protein_coding	Sus scrofa ribosomal protein L26 like 1 (RPL26L1), mRNA.	RNA binding (GO:0003723) | structural constituent of ribosome (GO:0003735)	cytoplasmic translation (GO:0002181) | translation (GO:0006412) | ribosomal large subunit biogenesis (GO:0042273)	large ribosomal subunit (GO:0015934) | cytosolic large ribosomal subunit (GO:0022625) | intracellular (GO:0005622) | ribosome (GO:0005840) | extracellular exosome (GO:0070062)	Cluster02
RPRML	134	ENSSSCG00000017320	12:17817419-17817781:-1	protein_coding	reprimo like	unknown	unknown	integral component of membrane (GO:0016021) | membrane (GO:0016020)	Cluster02
RTL5	199	ENSSSCG00000020876	X:58008200-58012972:-1	protein_coding	retrotransposon Gag like 5	unknown	unknown	unknown	Cluster02
RTN1	132	ENSSSCG00000025013	1:188704139-188926054:-1	protein_coding	Sus scrofa reticulon 1 (RTN1), transcript variant 1, mRNA.	unknown	unknown	integral component of membrane (GO:0016021) | endoplasmic reticulum membrane (GO:0005789) | endoplasmic reticulum (GO:0005783) | membrane (GO:0016020)	Cluster02
RTN4RL2	113	ENSSSCG00000040919	2:13441110-13459021:-1	protein_coding	reticulon 4 receptor like 2	receptor activity (GO:0004872)	negative regulation of neuron projection development (GO:0010977) | corpus callosum development (GO:0022038)	cell surface (GO:0009986) | anchored component of plasma membrane (GO:0046658) | extracellular exosome (GO:0070062)	Cluster02
SCAMP5	193	ENSSSCG00000001887	7:58550193-58608056:-1	protein_coding	secretory carrier membrane protein 5	unknown	positive regulation of calcium ion-dependent exocytosis (GO:0045956) | positive regulation of cytokine secretion (GO:0050715) | negative regulation of endocytosis (GO:0045806) | protein transport (GO:0015031) | transport (GO:0006810) | response to endoplasmic reticulum stress (GO:0034976)	Golgi membrane (GO:0000139) | integral component of membrane (GO:0016021) | recycling endosome membrane (GO:0055038) | SNARE complex (GO:0031201) | trans-Golgi network membrane (GO:0032588) | plasma membrane (GO:0005886) | membrane (GO:0016020)	Cluster02
SKP2	70	ENSSSCG00000016835	16:21463012-21502558:+1	protein_coding	S-phase kinase-associated protein 2	identical protein binding (GO:0042802) | ubiquitin protein ligase activity (GO:0061630) | kinase activity (GO:0016301)	ubiquitin-dependent protein catabolic process (GO:0006511) | G1/S transition of mitotic cell cycle (GO:0000082) | positive regulation of protein polyubiquitination (GO:1902916) | regulation of apoptotic process (GO:0042981) | regulation of cell cycle (GO:0051726) | G2/M transition of mitotic cell cycle (GO:0000086) | phosphorylation (GO:0016310) | protein polyubiquitination (GO:0000209) | positiv…	SCF ubiquitin ligase complex (GO:0019005) | nucleus (GO:0005634) | cytosol (GO:0005829) | nucleolus (GO:0005730)	Cluster02
SLC17A7	173	ENSSSCG00000003170	6:54511126-54521616:-1	protein_coding	solute carrier family 17 member 7	extracellular-glutamate-gated chloride channel activity (GO:0008068) | sodium:inorganic phosphate symporter activity (GO:0015319) | sodium-dependent phosphate transmembrane transporter activity (GO:0015321)	L-glutamate import (GO:0051938) | chemical synaptic transmission (GO:0007268) | synaptic transmission, glutamatergic (GO:0035249) | sodium ion transmembrane transport (GO:0035725) | phosphate ion transmembrane transport (GO:0035435) | chloride transmembrane transport (GO:1902476) | long-term memory (GO:0007616) | sodium-dependent phosphate transport (GO:0044341) | synaptic vesicle lumen acidifica…	integral component of membrane (GO:0016021) | excitatory synapse (GO:0060076) | cerebellar mossy fiber (GO:0044300) | membrane (GO:0016020) | presynaptic active zone (GO:0048786) | postsynapse (GO:0098794) | synapse (GO:0045202) | synaptic vesicle membrane (GO:0030672) | synaptic vesicle (GO:0008021)	Cluster02
SLC25A22	168	ENSSSCG00000012844	2:491291-499051:-1	protein_coding	solute carrier family 25 member 22	L-glutamate transmembrane transporter activity (GO:0005313) | high-affinity glutamate transmembrane transporter activity (GO:0005314)	mitochondrial transport (GO:0006839) | transport (GO:0006810) | L-glutamate transmembrane transport (GO:0089711) | L-glutamate transport (GO:0015813) | transmembrane transport (GO:0055085)	integral component of membrane (GO:0016021) | membrane (GO:0016020) | mitochondrion (GO:0005739) | mitochondrial inner membrane (GO:0005743)	Cluster02
SLC25A25	65	ENSSSCG00000005636	1:268531752-268576994:+1	protein_coding	Sus scrofa solute carrier family 25 member 25 (SLC25A25), mRNA.	calcium ion binding (GO:0005509) | ADP transmembrane transporter activity (GO:0015217) | ATP transmembrane transporter activity (GO:0005347)	mitochondrial transport (GO:0006839) | transport (GO:0006810) | adipose tissue development (GO:0060612) | camera-type eye development (GO:0043010) | response to food (GO:0032094) | multicellular organism growth (GO:0035264) | response to dietary excess (GO:0002021) | cellular respiration (GO:0045333) | calcium ion transmembrane transport (GO:0070588) | ATP transport (GO:0015867) | ADP transport (…	integral component of membrane (GO:0016021) | membrane (GO:0016020) | mitochondrion (GO:0005739) | extracellular exosome (GO:0070062) | mitochondrial inner membrane (GO:0005743)	Cluster02
SLC27A4	168	ENSSSCG00000005648	1:268773861-268788207:+1	protein_coding	solute carrier family 27 member 4	very long-chain fatty acid-CoA ligase activity (GO:0031957) | long-chain fatty acid-CoA ligase activity (GO:0004467) | catalytic activity (GO:0003824)	very long-chain fatty acid metabolic process (GO:0000038) | long-chain fatty acid import (GO:0044539) | very long-chain fatty acid catabolic process (GO:0042760) | fatty acid transport (GO:0015908) | long-chain fatty acid metabolic process (GO:0001676) | skin development (GO:0043588) | long-chain fatty acid transport (GO:0015909) | metabolic process (GO:0008152) | fatty acid metabolic process (GO…	integral component of membrane (GO:0016021) | brush border membrane (GO:0031526) | endoplasmic reticulum membrane (GO:0005789) | endoplasmic reticulum (GO:0005783) | plasma membrane (GO:0005886) | membrane (GO:0016020) | microvillus (GO:0005902)	Cluster02
SLC2A6	190	ENSSSCG00000024166	1:273067274-273075440:-1	protein_coding	solute carrier family 2 member 6	glucose transmembrane transporter activity (GO:0005355) | sugar:proton symporter activity (GO:0005351) | transmembrane transporter activity (GO:0022857) | transporter activity (GO:0005215) | substrate-specific transmembrane transporter activity (GO:0022891)	glucose import (GO:0046323) | hexose transmembrane transport (GO:0035428) | glucose transmembrane transport (GO:1904659) | transport (GO:0006810) | proton transport (GO:0015992) | transmembrane transport (GO:0055085)	integral component of membrane (GO:0016021) | membrane (GO:0016020)	Cluster02
SLC35A2	149	ENSSSCG00000024841	X:42981800-42992121:-1	protein_coding	solute carrier family 35 member A2	sugar:proton symporter activity (GO:0005351)	carbohydrate transport (GO:0008643) | proton transport (GO:0015992)	Golgi membrane (GO:0000139) | integral component of membrane (GO:0016021) | Golgi apparatus (GO:0005794) | nucleus (GO:0005634) | endoplasmic reticulum (GO:0005783) | membrane (GO:0016020)	Cluster02
SLC35E4	121	ENSSSCG00000010012	14:47520089-47526704:+1	protein_coding	solute carrier family 35 member E4	unknown	unknown	integral component of membrane (GO:0016021) | membrane (GO:0016020)	Cluster02
SLC45A1	138	ENSSSCG00000003388	6:68933897-68952218:+1	protein_coding	solute carrier family 45 member 1	unknown	transmembrane transport (GO:0055085)	integral component of membrane (GO:0016021) | membrane (GO:0016020)	Cluster02
SLC6A17	189	ENSSSCG00000006811	4:109918601-109974258:-1	protein_coding	solute carrier family 6 member 17	amino acid transmembrane transporter activity (GO:0015171) | symporter activity (GO:0015293) | neurotransmitter:sodium symporter activity (GO:0005328)	proline transport (GO:0015824) | neurotransmitter transport (GO:0006836) | transport (GO:0006810) | glycine transport (GO:0015816) | brain development (GO:0007420) | amino acid transmembrane transport (GO:0003333) | alanine transport (GO:0032328) | leucine transport (GO:0015820) | transmembrane transport (GO:0055085)	integral component of membrane (GO:0016021) | membrane (GO:0016020) | integral component of plasma membrane (GO:0005887)	Cluster02
SLC6A7	158	ENSSSCG00000014447	2:151223225-151240956:+1	protein_coding	solute carrier family 6 member 7	L-proline transmembrane transporter activity (GO:0015193) | symporter activity (GO:0015293) | neurotransmitter:sodium symporter activity (GO:0005328)	neurotransmitter transport (GO:0006836) | proline transmembrane transport (GO:0035524) | transport (GO:0006810) | transmembrane transport (GO:0055085)	integral component of membrane (GO:0016021) | membrane (GO:0016020) | integral component of plasma membrane (GO:0005887)	Cluster02
SLC8A2	174	ENSSSCG00000029567	6:53200659-53231802:-1	protein_coding	solute carrier family 8 member A2	calcium:sodium antiporter activity (GO:0005432)	long-term synaptic potentiation (GO:0060291) | regulation of short-term neuronal synaptic plasticity (GO:0048172) | learning (GO:0007612) | transport (GO:0006810) | sodium ion transmembrane transport (GO:0035725) | cellular calcium ion homeostasis (GO:0006874) | calcium ion transport (GO:0006816) | calcium ion transmembrane transport (GO:0070588) | cell communication (GO:0007154) | memory (GO:000…	integral component of membrane (GO:0016021) | membrane (GO:0016020) | integral component of plasma membrane (GO:0005887)	Cluster02
SNAPC2	88	ENSSSCG00000013589	2:71291262-71293920:-1	protein_coding	small nuclear RNA activating complex polypeptide 2	unknown	unknown	nuclear body (GO:0016604) | cytosol (GO:0005829) | nucleoplasm (GO:0005654)	Cluster02
SNORD38/ENSSSCG:33121	25	ENSSSCG00000033121	6:166550855-166550923:-1	snoRNA	Small nucleolar RNA SNORD38	unknown	unknown	unknown	Cluster02
SPNS2	51	ENSSSCG00000017879	12:50454063-50491164:+1	protein_coding	sphingolipid transporter 2	sphingolipid transporter activity (GO:0046624)	T cell homeostasis (GO:0043029) | regulation of humoral immune response (GO:0002920) | sphingosine-1-phosphate signaling pathway (GO:0003376) | bone development (GO:0060348) | B cell homeostasis (GO:0001782) | lymphocyte homeostasis (GO:0002260) | sphingolipid metabolic process (GO:0006665) | lymph node development (GO:0048535) | locomotion (GO:0040011) | lipid transport (GO:0006869) | transmembr…	lysosomal membrane (GO:0005765) | integral component of membrane (GO:0016021) | vesicle (GO:0031982) | membrane (GO:0016020)	Cluster02
SPRED2	30	ENSSSCG00000008357	3:76523589-76649647:+1	protein_coding	sprouty related EVH1 domain containing 2	stem cell factor receptor binding (GO:0005173) | protein serine/threonine kinase inhibitor activity (GO:0030291) | protein kinase binding (GO:0019901)	positive regulation of DNA damage response, signal transduction by p53 class mediator (GO:0043517) | negative regulation of peptidyl-threonine phosphorylation (GO:0010801) | regulation of protein deacetylation (GO:0090311) | inactivation of MAPK activity (GO:0000188) | regulation of signal transduction (GO:0009966) | multicellular organism development (GO:0007275)	cytoplasmic vesicle (GO:0031410) | plasma membrane (GO:0005886) | membrane (GO:0016020)	Cluster02
SPRY2	63	ENSSSCG00000009482	11:52154493-52155440:-1	protein_coding	sprouty RTK signaling antagonist 2	protein kinase binding (GO:0019901) | protein serine/threonine kinase activator activity (GO:0043539)	negative regulation of peptidyl-threonine phosphorylation (GO:0010801) | negative regulation of Ras protein signal transduction (GO:0046580) | positive regulation of peptidyl-serine phosphorylation (GO:0033138) | negative regulation of cell projection organization (GO:0031345) | positive regulation of ERK1 and ERK2 cascade (GO:0070374) | negative regulation of ERK1 and ERK2 cascade (GO:0070373) |…	microtubule cytoskeleton (GO:0015630) | cytoskeleton (GO:0005856) | nucleus (GO:0005634) | cytosol (GO:0005829) | membrane (GO:0016020)	Cluster02
SSTR2	124	ENSSSCG00000017249	12:7764051-7789410:-1	protein_coding	Somatostatin receptor type 2	PDZ domain binding (GO:0030165) | neuropeptide binding (GO:0042923) | G-protein coupled receptor activity (GO:0004930) | somatostatin receptor activity (GO:0004994) | protein heterodimerization activity (GO:0046982) | signal transducer activity (GO:0004871)	G-protein coupled receptor signaling pathway, coupled to cyclic nucleotide second messenger (GO:0007187) | cellular response to estradiol stimulus (GO:0071392) | cellular response to glucocorticoid stimulus (GO:0071385) | somatostatin signaling pathway (GO:0038170) | negative regulation of cell proliferation (GO:0008285) | neuropeptide signaling pathway (GO:0007218) | G-protein coupled receptor s…	G-protein coupled receptor heterodimeric complex (GO:0038039) | integral component of membrane (GO:0016021) | neuron projection (GO:0043005) | cytosol (GO:0005829) | cytoplasm (GO:0005737) | membrane (GO:0016020) | plasma membrane (GO:0005886)	Cluster02
STC2	4	ENSSSCG00000016983	16:50989696-51005628:+1	protein_coding	stanniocalcin-2 precursor	heme binding (GO:0020037) | protein homodimerization activity (GO:0042803) | hormone activity (GO:0005179) | enzyme binding (GO:0019899)	calcium ion homeostasis (GO:0055074) | regulation of hormone biosynthetic process (GO:0046885) | negative regulation of gene expression (GO:0010629) | negative regulation of multicellular organism growth (GO:0040015) | response to endoplasmic reticulum stress (GO:0034976) | cellular calcium ion homeostasis (GO:0006874) | regulation of store-operated calcium entry (GO:2001256) | endoplasmic reticu…	Golgi apparatus (GO:0005794) | extracellular space (GO:0005615) | perinuclear region of cytoplasm (GO:0048471) | endoplasmic reticulum (GO:0005783) | extracellular region (GO:0005576)	Cluster02
STK16	167	ENSSSCG00000016214	15:121284920-121292244:+1	protein_coding	serine/threonine kinase 16	ATP binding (GO:0005524) | protein kinase activity (GO:0004672) | protein serine/threonine kinase activity (GO:0004674)	cellular response to transforming growth factor beta stimulus (GO:0071560) | protein autophosphorylation (GO:0046777) | protein phosphorylation (GO:0006468)	Golgi-associated vesicle (GO:0005798) | cytosol (GO:0005829) | cytoplasm (GO:0005737)	Cluster02
STMN3	148	ENSSSCG00000038405	17:62596941-62608762:-1	protein_coding	stathmin 3	protein domain specific binding (GO:0019904)	neuron projection development (GO:0031175) | negative regulation of Rac protein signal transduction (GO:0035021) | regulation of cytoskeleton organization (GO:0051493) | regulation of GTPase activity (GO:0043087) | cytoplasmic microtubule organization (GO:0031122)	cytoplasm (GO:0005737)	Cluster02
STUB1	161	ENSSSCG00000008008	3:41092449-41095187:-1	protein_coding	STIP1 homology and U-box containing protein 1	TPR domain binding (GO:0030911) | misfolded protein binding (GO:0051787) | Hsp90 protein binding (GO:0051879) | ubiquitin-protein transferase activity (GO:0004842) | enzyme binding (GO:0019899) | ubiquitin-ubiquitin ligase activity (GO:0034450) | kinase binding (GO:0019900) | ubiquitin protein ligase binding (GO:0031625) | protein homodimerization activity (GO:0042803) | ubiquitin protein ligase …	regulation of protein stability (GO:0031647) | positive regulation of ubiquitin-protein transferase activity (GO:0051443) | positive regulation of proteasomal ubiquitin-dependent protein catabolic process (GO:0032436) | protein autoubiquitination (GO:0051865) | protein K63-linked ubiquitination (GO:0070534) | negative regulation of transforming growth factor beta receptor signaling pathway (GO:00…	endoplasmic reticulum (GO:0005783) | ubiquitin ligase complex (GO:0000151) | Z disc (GO:0030018) | extracellular exosome (GO:0070062) | cytosol (GO:0005829) | cytoplasm (GO:0005737) | nuclear inclusion body (GO:0042405) | nucleoplasm (GO:0005654)	Cluster02
SUMO3	181	ENSSSCG00000035795	13:207475726-207484212:-1	protein_coding	small ubiquitin-like modifier 3	protein tag (GO:0031386) | enzyme binding (GO:0019899)	protein sumoylation (GO:0016925) | negative regulation of DNA binding (GO:0043392)	nucleus (GO:0005634) | extracellular exosome (GO:0070062)	Cluster02
SV2A	122	ENSSSCG00000006666	4:99138319-99154049:+1	protein_coding	synaptic vesicle glycoprotein 2A	transmembrane transporter activity (GO:0022857) | transporter activity (GO:0005215) | protein kinase binding (GO:0019901) | receptor activity (GO:0004872)	transport (GO:0006810) | cellular calcium ion homeostasis (GO:0006874) | transmembrane transport (GO:0055085)	integral component of membrane (GO:0016021) | neuron projection (GO:0043005) | neuromuscular junction (GO:0031594) | endoplasmic reticulum (GO:0005783) | membrane (GO:0016020) | presynaptic active zone (GO:0048786) | cell-cell junction (GO:0005911) | synaptic vesicle (GO:0008021)	Cluster02
SYN1	181	ENSSSCG00000012276	X:42088832-42142286:-1	protein_coding	Sus scrofa synapsin I (SYN1), mRNA.	ATP binding (GO:0005524) | protein kinase binding (GO:0019901) | catalytic activity (GO:0003824)	synaptic vesicle clustering (GO:0097091) | neurotransmitter secretion (GO:0007269)	presynaptic active zone (GO:0048786) | myelin sheath (GO:0043209) | axon (GO:0030424) | postsynaptic density (GO:0014069) | synapse (GO:0045202) | synaptic vesicle membrane (GO:0030672) | synaptic vesicle (GO:0008021) | synaptonemal complex (GO:0000795)	Cluster02
SYNGR3	118	ENSSSCG00000008036	3:39975074-39979216:-1	protein_coding	synaptogyrin 3	protein N-terminus binding (GO:0047485) | SH2 domain binding (GO:0042169)	substantia nigra development (GO:0021762) | positive regulation of transporter activity (GO:0032411)	integral component of membrane (GO:0016021) | synapse (GO:0045202) | synaptic vesicle membrane (GO:0030672) | neuromuscular junction (GO:0031594) | membrane (GO:0016020) | synaptic vesicle (GO:0008021)	Cluster02
SYT4	119	ENSSSCG00000037079	6:127382248-127392164:-1	protein_coding	synaptotagmin 4	calcium ion binding (GO:0005509) | calcium-dependent phospholipid binding (GO:0005544)	regulation of calcium ion-dependent exocytosis (GO:0017158) | positive regulation of dense core granule exocytosis (GO:1905415) | negative regulation of protein secretion (GO:0050709) | regulation of endocytosis (GO:0030100) | regulation of dopamine secretion (GO:0014059) | positive regulation of glutamate secretion (GO:0014049) | neurotransmitter secretion (GO:0007269) | negative regulation of r…	Golgi apparatus (GO:0005794) | neuron projection (GO:0043005) | dendrite (GO:0030425) | vesicle (GO:0031982) | plasma membrane (GO:0005886) | microvesicle (GO:1990742) | astrocyte projection (GO:0097449) | intracellular membrane-bounded organelle (GO:0043231) | axon (GO:0030424) | perinuclear region of cytoplasm (GO:0048471) | dense core granule (GO:0031045) | neuronal cell body (GO:0043025) | so…	Cluster02
SYT5	176	ENSSSCG00000021843	6:59381642-59415899:-1	protein_coding	synaptotagmin 5	syntaxin binding (GO:0019905) | phosphatase activity (GO:0016791) | hydrolase activity (GO:0016787) | phosphatidylinositol-4,5-bisphosphate binding (GO:0005546) | protein tyrosine phosphatase activity (GO:0004725) | clathrin binding (GO:0030276) | SNARE binding (GO:0000149) | calcium ion binding (GO:0005509) | phosphoprotein phosphatase activity (GO:0004721) | protein heterodimerization activity …	regulation of calcium ion-dependent exocytosis (GO:0017158) | synaptic vesicle endocytosis (GO:0048488) | vesicle fusion (GO:0006906) | protein dephosphorylation (GO:0006470) | calcium ion-regulated exocytosis of neurotransmitter (GO:0048791) | peptidyl-tyrosine dephosphorylation (GO:0035335) | dephosphorylation (GO:0016311)	integral component of membrane (GO:0016021) | neuron projection (GO:0043005) | proximal neuron projection (GO:1990769) | plasma membrane (GO:0005886) | membrane (GO:0016020) | synaptic vesicle membrane (GO:0030672) | perinuclear region of cytoplasm (GO:0048471) | dense core granule (GO:0031045) | neuronal cell body (GO:0043025)	Cluster02
SYT7	148	ENSSSCG00000021906	2:9947737-10012517:+1	protein_coding	synaptotagmin 7	syntaxin binding (GO:0019905) | SNARE binding (GO:0000149) | calcium ion binding (GO:0005509) | phosphatidylinositol-4,5-bisphosphate binding (GO:0005546) | phosphatidylserine binding (GO:0001786) | calmodulin binding (GO:0005516) | calcium-dependent phospholipid binding (GO:0005544) | clathrin binding (GO:0030276)	exocytosis (GO:0006887) | synaptic vesicle recycling (GO:0036465) | regulation of glucagon secretion (GO:0070092) | regulation of calcium ion-dependent exocytosis (GO:0017158) | regulation of dopamine secretion (GO:0014059) | phagocytosis (GO:0006909) | regulation of bone remodeling (GO:0046850) | plasma membrane repair (GO:0001778) | phagosome-lysosome fusion (GO:0090385) | vesicle-mediated chol…	integral component of membrane (GO:0016021) | axon terminus (GO:0043679) | dendrite (GO:0030425) | plasma membrane (GO:0005886) | membrane (GO:0016020) | peroxisome (GO:0005777) | early phagosome (GO:0032009) | extracellular exosome (GO:0070062) | cytosol (GO:0005829) | presynaptic membrane (GO:0042734) | synaptic vesicle (GO:0008021) | lysosome (GO:0005764) | neuronal cell body (GO:0043025)	Cluster02
THEM6	173	ENSSSCG00000032063	4:1471462-1475578:-1	protein_coding	thioesterase superfamily member 6	unknown	unknown	unknown	Cluster02
THY1	137	ENSSSCG00000032330	9:46605260-46612266:-1	protein_coding	thy-1 membrane glycoprotein precursor	GPI anchor binding (GO:0034235) | GTPase activator activity (GO:0005096) | protein kinase binding (GO:0019901) | integrin binding (GO:0005178)	negative regulation of T cell receptor signaling pathway (GO:0050860) | regulation of cell migration (GO:0030334) | positive regulation of GTPase activity (GO:0043547) | positive regulation of heterotypic cell-cell adhesion (GO:0034116) | T cell receptor signaling pathway (GO:0050852) | retinal cone cell development (GO:0046549) | negative regulation of cell migration (GO:0030336) | integrin-medi…	anchored component of external side of plasma membrane (GO:0031362) | dendrite (GO:0030425) | cell surface (GO:0009986) | endoplasmic reticulum (GO:0005783) | extracellular exosome (GO:0070062) | myelin sheath (GO:0043209) | external side of plasma membrane (GO:0009897) | focal adhesion (GO:0005925) | membrane raft (GO:0045121) | apical plasma membrane (GO:0016324)	Cluster02
TIPARP	25	ENSSSCG00000027646	13:96496405-96525731:+1	protein_coding	TCDD inducible poly(ADP-ribose) polymerase	metal ion binding (GO:0046872) | enhancer binding (GO:0035326) | NAD+ ADP-ribosyltransferase activity (GO:0003950)	kidney development (GO:0001822) | platelet-derived growth factor receptor signaling pathway (GO:0048008) | hemopoiesis (GO:0030097) | negative regulation of gene expression (GO:0010629) | estrogen metabolic process (GO:0008210) | smooth muscle tissue development (GO:0048745) | protein ADP-ribosylation (GO:0006471) | nitrogen compound metabolic process (GO:0006807) | female gonad development (GO:0…	nucleus (GO:0005634)	Cluster02
TLNRD1	52	ENSSSCG00000037209	7:49833210-49837331:+1	protein_coding	mesoderm development candidate 1	actin binding (GO:0003779)	unknown	stress fiber (GO:0001725)	Cluster02
TMCC2	86	ENSSSCG00000015287	9:65910163-65954063:+1	protein_coding	transmembrane and coiled-coil domain family 2	unknown	amyloid precursor protein metabolic process (GO:0042982)	integral component of membrane (GO:0016021) | endoplasmic reticulum (GO:0005783) | membrane (GO:0016020)	Cluster02
TMEM11	137	ENSSSCG00000034040	12:61350803-61363583:-1	protein_coding	transmembrane protein 11	unknown	mitochondrion organization (GO:0007005)	integral component of mitochondrial inner membrane (GO:0031305) | mitochondrion (GO:0005739)	Cluster02
TMEM130	132	ENSSSCG00000007605	3:5887027-5904527:-1	protein_coding	transmembrane protein 130	unknown	unknown	integral component of membrane (GO:0016021) | Golgi apparatus (GO:0005794) | membrane (GO:0016020) | integral component of plasma membrane (GO:0005887)	Cluster02
TMEM132E	101	ENSSSCG00000022987	12:40481784-40497809:-1	protein_coding	transmembrane protein 132E	unknown	unknown	integral component of membrane (GO:0016021) | membrane (GO:0016020)	Cluster02
TMEM151A	54	ENSSSCG00000012952	2:6088922-6095631:-1	protein_coding	transmembrane protein 151A	unknown	unknown	unknown	Cluster02
TMEM160	44	ENSSSCG00000003109	6:52874824-52877190:-1	protein_coding	transmembrane protein 160	unknown	unknown	integral component of membrane (GO:0016021) | membrane (GO:0016020) | mitochondrion (GO:0005739)	Cluster02
TMEM178A	91	ENSSSCG00000024293	3:100613881-100669651:-1	protein_coding	transmembrane protein 178A	unknown	negative regulation of osteoclast differentiation (GO:0045671) | regulation of cytosolic calcium ion concentration (GO:0051480)	integral component of membrane (GO:0016021) | endoplasmic reticulum membrane (GO:0005789) | membrane (GO:0016020)	Cluster02
TMEM179	99	ENSSSCG00000039537	AEMK02000452.1:2899413-2913169:-1	protein_coding	transmembrane protein 179	unknown	unknown	unknown	Cluster02
TMEM198	121	ENSSSCG00000027541	15:121553694-121562268:+1	protein_coding	transmembrane protein 198	unknown	positive regulation of canonical Wnt signaling pathway (GO:0090263)	integral component of membrane (GO:0016021) | cytoplasmic vesicle (GO:0031410) | plasma membrane (GO:0005886) | membrane (GO:0016020)	Cluster02
TMEM200C	174	ENSSSCG00000039627	6:101214902-101216782:+1	protein_coding	transmembrane protein 200C	unknown	unknown	unknown	Cluster02
TMEM201	79	ENSSSCG00000003393	6:69973397-69998544:+1	protein_coding	transmembrane protein 201	lamin binding (GO:0005521) | actin filament binding (GO:0051015)	nuclear migration (GO:0007097) | fibroblast migration (GO:0010761)	integral component of membrane (GO:0016021) | membrane (GO:0016020) | nuclear membrane (GO:0031965)	Cluster02
TMEM59L	157	ENSSSCG00000013911	2:59210792-59223003:-1	protein_coding	transmembrane protein 59-like precursor	unknown	unknown	integral component of membrane (GO:0016021) | membrane (GO:0016020)	Cluster02
TNNI1	56	ENSSSCG00000024061	10:23784634-23804082:-1	protein_coding	troponin I, slow skeletal muscle	unknown	cardiac muscle contraction (GO:0060048) | transition between fast and slow fiber (GO:0014883) | skeletal muscle contraction (GO:0003009) | ventricular cardiac muscle tissue morphogenesis (GO:0055010)	troponin complex (GO:0005861)	Cluster02
TPRG1L	201	ENSSSCG00000003359	6:65150891-65155308:+1	protein_coding	tumor protein p63-regulated gene 1-like protein isoform 1	identical protein binding (GO:0042802)	unknown	extracellular exosome (GO:0070062)	Cluster02
TRIB2	102	ENSSSCG00000039080	3:124170681-124196272:-1	protein_coding	tribbles pseudokinase 2	ubiquitin protein ligase binding (GO:0031625) | transcription factor binding (GO:0008134) | ubiquitin-protein transferase regulator activity (GO:0055106)	negative regulation of fat cell differentiation (GO:0045599) | positive regulation of proteasomal ubiquitin-dependent protein catabolic process (GO:0032436) | negative regulation of interleukin-10 biosynthetic process (GO:0045081)	unknown	Cluster02
TRPV2	161	ENSSSCG00000018032	12:59135329-59152638:-1	protein_coding	transient receptor potential cation channel subfamily V member 2	ion channel activity (GO:0005216) | calcium channel activity (GO:0005262) | cation channel activity (GO:0005261)	positive regulation of calcium ion import (GO:0090280) | positive regulation of axon extension (GO:0045773) | calcium ion transmembrane transport (GO:0070588) | transport (GO:0006810) | response to temperature stimulus (GO:0009266) | response to heat (GO:0009408) | ion transport (GO:0006811) | transmembrane transport (GO:0055085)	integral component of membrane (GO:0016021) | cell body (GO:0044297) | cell surface (GO:0009986) | plasma membrane (GO:0005886) | membrane (GO:0016020) | intracellular (GO:0005622) | axon (GO:0030424) | growth cone membrane (GO:0032584) | axonal growth cone (GO:0044295) | integral component of plasma membrane (GO:0005887)	Cluster02
TTC9B	82	ENSSSCG00000002991	6:48543542-48547509:-1	protein_coding	tetratricopeptide repeat domain 9B	unknown	unknown	unknown	Cluster02
TTPAL	60	ENSSSCG00000036684	17:46884881-46902359:+1	protein_coding	alpha tocopherol transfer protein like	transporter activity (GO:0005215)	transport (GO:0006810)	intracellular (GO:0005622) | membrane (GO:0016020)	Cluster02
TUBB2B	165	ENSSSCG00000033655	7:1908195-1955951:-1	protein_coding	tubulin beta-2B chain	protein heterodimerization activity (GO:0046982)	microtubule-based process (GO:0007017) | neuron migration (GO:0001764) | positive regulation of axon guidance (GO:1902669)	microtubule cytoskeleton (GO:0015630) | nucleus (GO:0005634) | microtubule (GO:0005874)	Cluster02
TUBB3	163	ENSSSCG00000002639	6:168452-178462:-1	protein_coding	tubulin beta 3 class III	structural constituent of cytoskeleton (GO:0005200) | GTPase activity (GO:0003924) | nucleotide binding (GO:0000166) | GTP binding (GO:0005525)	microtubule-based process (GO:0007017) | axon guidance (GO:0007411) | cytoskeleton organization (GO:0007010)	microtubule cytoskeleton (GO:0015630) | cell periphery (GO:0071944) | cytoskeleton (GO:0005856) | dendrite (GO:0030425) | extracellular exosome (GO:0070062) | intracellular (GO:0005622) | axon (GO:0030424) | nucleus (GO:0005634) | cytoplasm (GO:0005737) | microtubule (GO:0005874) | neuronal cell body (GO:0043025)	Cluster02
TUBB4B	186	ENSSSCG00000037046	AEMK02000682.1:662485-669288:-1	protein_coding	tubulin beta 4B class IVb	structural constituent of cytoskeleton (GO:0005200) | GTPase activity (GO:0003924) | double-stranded RNA binding (GO:0003725) | nucleotide binding (GO:0000166) | GTP binding (GO:0005525)	microtubule-based process (GO:0007017) | cytoskeleton organization (GO:0007010)	microtubule cytoskeleton (GO:0015630) | cytoskeleton (GO:0005856) | extracellular matrix (GO:0031012) | extracellular vesicle (GO:1903561) | extracellular exosome (GO:0070062) | myelin sheath (GO:0043209) | nucleus (GO:0005634) | cytoplasm (GO:0005737) | microtubule (GO:0005874)	Cluster02
U6/ENSSSCG:37715	70	ENSSSCG00000037715	17:11951416-11951522:+1	snRNA	U6 spliceosomal RNA	unknown	unknown	unknown	Cluster02
UBE2QL1	177	ENSSSCG00000035825	16:75424872-75474043:-1	protein_coding	ubiquitin conjugating enzyme E2 Q family like 1	ubiquitin conjugating enzyme activity (GO:0061631)	protein ubiquitination (GO:0016567)	nucleus (GO:0005634) | plasma membrane (GO:0005886)	Cluster02
VGF	143	ENSSSCG00000039053	3:8889022-8890874:-1	protein_coding	VGF nerve growth factor inducible	neuropeptide hormone activity (GO:0005184)	generation of precursor metabolites and energy (GO:0006091) | insulin secretion (GO:0030073) | response to cold (GO:0009409) | response to cAMP (GO:0051591) | response to insulin (GO:0032868) | response to dietary excess (GO:0002021) | sexual reproduction (GO:0019953) | ovarian follicle development (GO:0001541) | glucose homeostasis (GO:0042593)	extracellular space (GO:0005615) | cytoplasmic vesicle (GO:0031410) | intracellular membrane-bounded organelle (GO:0043231)	Cluster02
VIPR1	161	ENSSSCG00000011280	13:26036601-26076585:+1	protein_coding	vasoactive intestinal polypeptide receptor 1 precursor	G-protein coupled receptor activity (GO:0004930) | transmembrane signaling receptor activity (GO:0004888) | vasoactive intestinal polypeptide receptor activity (GO:0004999) | signal transducer activity (GO:0004871)	cell surface receptor signaling pathway (GO:0007166) | G-protein coupled receptor signaling pathway (GO:0007186) | signal transduction (GO:0007165)	integral component of membrane (GO:0016021) | receptor complex (GO:0043235) | membrane (GO:0016020) | plasma membrane (GO:0005886)	Cluster02
VOPP1	156	ENSSSCG00000032734	18:48607921-48693815:-1	protein_coding	vesicular, overexpressed in cancer, prosurvival protein 1	signal transducer activity (GO:0004871)	unknown	endosome (GO:0005768) | cytoplasmic vesicle membrane (GO:0030659) | integral component of organelle membrane (GO:0031301)	Cluster02
VPS37B	151	ENSSSCG00000028889	14:29962677-29995513:+1	protein_coding	VPS37B, ESCRT-I subunit	calcium-dependent protein binding (GO:0048306)	positive regulation of viral release from host cell (GO:1902188) | protein transport (GO:0015031) | transport (GO:0006810) | positive regulation of viral budding via host ESCRT complex (GO:1903774)	endosome (GO:0005768) | endosome membrane (GO:0010008) | midbody (GO:0030496) | cytoplasm (GO:0005737) | plasma membrane (GO:0005886) | extracellular exosome (GO:0070062) | ESCRT I complex (GO:0000813)	Cluster02
VSTM2B	109	ENSSSCG00000023921	6:39670680-39701764:+1	protein_coding	V-set and transmembrane domain containing 2B	unknown	unknown	integral component of membrane (GO:0016021) | plasma membrane (GO:0005886)	Cluster02
VSTM2L	61	ENSSSCG00000007338	17:40977866-41020284:+1	protein_coding	V-set and transmembrane domain containing 2 like	unknown	negative regulation of neuron apoptotic process (GO:0043524)	cytoplasm (GO:0005737) | extracellular region (GO:0005576)	Cluster02
XK	87	ENSSSCG00000031868	X:33544731-33602574:+1	protein_coding	X-linked Kx blood group	unknown	regulation of axon diameter (GO:0031133) | regulation of cell size (GO:0008361) | myelination (GO:0042552) | cellular magnesium ion homeostasis (GO:0010961) | skeletal muscle fiber development (GO:0048741) | cellular calcium ion homeostasis (GO:0006874)	integral component of membrane (GO:0016021) | cell (GO:0005623) | membrane (GO:0016020)	Cluster02
XPR1	96	ENSSSCG00000015537	9:122237887-122462356:+1	protein_coding	xenotropic and polytropic retrovirus receptor 1	inositol hexakisphosphate binding (GO:0000822) | efflux transmembrane transporter activity (GO:0015562) | phosphate ion transmembrane transporter activity (GO:0015114) | virus receptor activity (GO:0001618) | receptor activity (GO:0004872)	viral entry into host cell (GO:0046718) | phosphate ion transmembrane transport (GO:0035435) | cellular phosphate ion homeostasis (GO:0030643) | response to virus (GO:0009615)	integral component of membrane (GO:0016021) | cytoplasm (GO:0005737) | membrane (GO:0016020) | intrinsic component of plasma membrane (GO:0031226)	Cluster02
YDJC	138	ENSSSCG00000010087	14:50260799-50262550:+1	protein_coding	Sus scrofa YdjC chitooligosaccharide deacetylase homolog (YDJC), mRNA.	catalytic activity (GO:0003824)	carbohydrate metabolic process (GO:0005975)	unknown	Cluster02
YOD1	52	ENSSSCG00000015659	9:67672647-67682074:-1	protein_coding	YOD1 deubiquitinase	nucleic acid binding (GO:0003676) | ubiquitin-specific protease activity involved in negative regulation of retrograde protein transport, ER to cytosol (GO:1904265) | ubiquitin protein ligase binding (GO:0031625) | Lys48-specific deubiquitinase activity (GO:1990380) | thiol-dependent ubiquitin-specific protease activity (GO:0004843)	protein deubiquitination (GO:0016579) | protein K27-linked deubiquitination (GO:1990167) | protein K63-linked deubiquitination (GO:0070536) | protein K33-linked deubiquitination (GO:1990168) | ubiquitin-dependent ERAD pathway (GO:0030433) | negative regulation of retrograde protein transport, ER to cytosol (GO:1904153) | macroautophagy (GO:0016236) | endoplasmic reticulum unfolded protein respons…	nucleus (GO:0005634) | cytosol (GO:0005829) | cytoplasm (GO:0005737)	Cluster02
YWHAH	171	ENSSSCG00000010035	14:48543691-48557966:+1	protein_coding	tyrosine 3-monooxygenase/tryptophan 5-monooxygenase activation protein eta	actin binding (GO:0003779) | ion channel binding (GO:0044325) | sodium channel regulator activity (GO:0017080) | protein heterodimerization activity (GO:0046982) | protein domain specific binding (GO:0019904) | glucocorticoid receptor binding (GO:0035259) | enzyme binding (GO:0019899)	substantia nigra development (GO:0021762) | negative regulation of dendrite morphogenesis (GO:0050774) | membrane depolarization during action potential (GO:0086010) | positive regulation of transcription, DNA-templated (GO:0045893) | intracellular protein transport (GO:0006886) | glucocorticoid catabolic process (GO:0006713) | regulation of sodium ion transport (GO:0002028) | glucocorticoid rece…	cytoplasm (GO:0005737) | plasma membrane (GO:0005886) | extracellular exosome (GO:0070062)	Cluster02
ZDHHC14	107	ENSSSCG00000035027	1:9350255-9619672:-1	protein_coding	zinc finger DHHC-type containing 14	palmitoyltransferase activity (GO:0016409)	protein palmitoylation (GO:0018345)	endoplasmic reticulum (GO:0005783)	Cluster02
ZNHIT1	72	ENSSSCG00000033982	3:8918872-8926590:+1	protein_coding	zinc finger HIT-type containing 1	unknown	unknown	nucleus (GO:0005634) | nucleoplasm (GO:0005654)	Cluster02
ZNRF1	163	ENSSSCG00000031462	6:12555659-12668810:-1	protein_coding	zinc and ring finger 1	ubiquitin protein ligase activity (GO:0061630) | ubiquitin-protein transferase activity (GO:0004842)	protein K48-linked ubiquitination (GO:0070936) | proteasome-mediated ubiquitin-dependent protein catabolic process (GO:0043161)	endosome (GO:0005768) | cytosol (GO:0005829) | membrane (GO:0016020)	Cluster02
ACOX2	260	ENSSSCG00000011477	13:40223005-40255967:-1	protein_coding	acyl-CoA oxidase 2	oxidoreductase activity, acting on the CH-CH group of donors (GO:0016627) | flavin adenine dinucleotide binding (GO:0050660) | 3alpha,7alpha,12alpha-trihydroxy-5beta-cholestanoyl-CoA 24-hydroxylase activity (GO:0033791) | receptor binding (GO:0005102) | acyl-CoA oxidase activity (GO:0003997) | acyl-CoA dehydrogenase activity (GO:0003995) | FAD binding (GO:0071949)	fatty acid beta-oxidation (GO:0006635) | fatty acid beta-oxidation using acyl-CoA dehydrogenase (GO:0033539) | metabolic process (GO:0008152) | fatty acid metabolic process (GO:0006631) | fatty acid beta-oxidation using acyl-CoA oxidase (GO:0033540) | positive regulation of response to oxidative stress (GO:1902884) | positive regulation of cell death (GO:0010942) | oxidation-reduction process (GO…	peroxisome (GO:0005777) | mitochondrion (GO:0005739) | intracellular membrane-bounded organelle (GO:0043231)	Cluster03	Immune and connective tissue
ACSL5	302	ENSSSCG00000031789	14:122777085-122828047:+1	protein_coding	long-chain-fatty-acid--CoA ligase 5	catalytic activity (GO:0003824)	metabolic process (GO:0008152)	integral component of membrane (GO:0016021) | nucleus (GO:0005634) | nucleolus (GO:0005730) | membrane (GO:0016020) | mitochondrion (GO:0005739) | mitochondrial inner membrane (GO:0005743)	Cluster03
AEBP1	241	ENSSSCG00000016754	18:51045450-51056983:-1	protein_coding	AE binding protein 1	serine-type carboxypeptidase activity (GO:0004185) | metallocarboxypeptidase activity (GO:0004181) | carboxypeptidase activity (GO:0004180) | transcriptional repressor activity, RNA polymerase II transcription regulatory region sequence-specific binding (GO:0001227) | RNA polymerase II regulatory region sequence-specific DNA binding (GO:0000977) | transcription corepressor activity (GO:0003714) |…	peptide metabolic process (GO:0006518) | negative regulation of transcription from RNA polymerase II promoter (GO:0000122) | protein processing (GO:0016485) | regulation of transcription, DNA-templated (GO:0006355) | proteolysis (GO:0006508)	extracellular space (GO:0005615) | extracellular matrix (GO:0031012) | extracellular exosome (GO:0070062)	Cluster03
ARRDC4	260	ENSSSCG00000002252	7:81656766-81669590:-1	protein_coding	arrestin domain containing 4	unknown	positive regulation of ubiquitin-protein transferase activity (GO:0051443)	endosome (GO:0005768) | plasma membrane (GO:0005886)	Cluster03
B2M	248	ENSSSCG00000004687	1:126834580-126872431:-1	protein_coding	Beta-2-microglobulin	identical protein binding (GO:0042802)	negative regulation of neuron projection development (GO:0010977) | positive regulation of transferrin receptor binding (GO:1904437) | antigen processing and presentation of endogenous peptide antigen via MHC class I (GO:0019885) | response to molecule of bacterial origin (GO:0002237) | iron ion transport (GO:0006826) | positive regulation of receptor-mediated endocytosis (GO:0048260) | immune sy…	Golgi apparatus (GO:0005794) | extracellular space (GO:0005615) | plasma membrane (GO:0005886) | membrane (GO:0016020) | extracellular region (GO:0005576) | extracellular exosome (GO:0070062) | MHC class I protein complex (GO:0042612) | external side of plasma membrane (GO:0009897) | HFE-transferrin receptor complex (GO:1990712) | focal adhesion (GO:0005925) | cytosol (GO:0005829)	Cluster03
C1R	193	ENSSSCG00000000675	5:63644321-63681418:+1	protein_coding	complement C1r	calcium ion binding (GO:0005509) | hydrolase activity (GO:0016787) | serine-type endopeptidase activity (GO:0004252) | peptidase activity (GO:0008233)	proteolysis (GO:0006508) | zymogen activation (GO:0031638)	blood microparticle (GO:0072562) | extracellular space (GO:0005615) | extracellular exosome (GO:0070062)	Cluster03
C1S	223	ENSSSCG00000039847	5:63667706-63708214:-1	protein_coding	complement C1s subcomponent precursor	identical protein binding (GO:0042802) | serine-type endopeptidase activity (GO:0004252)	unknown	blood microparticle (GO:0072562) | extracellular exosome (GO:0070062)	Cluster03
C4A	259	ENSSSCG00000001427	7:24068070-24086128:+1	protein_coding	complement C4-A precursor	endopeptidase inhibitor activity (GO:0004866)	complement activation (GO:0006956) | immunoglobulin mediated immune response (GO:0016064) | negative regulation of endopeptidase activity (GO:0010951)	extracellular space (GO:0005615) | extracellular region (GO:0005576)	Cluster03
C7	85	ENSSSCG00000016859	16:25843208-25902707:+1	protein_coding	Sus scrofa complement C7 (C7), mRNA.	unknown	immune response (GO:0006955)	membrane attack complex (GO:0005579) | extracellular exosome (GO:0070062)	Cluster03
CALML4	239	ENSSSCG00000026517	1:166083637-166099794:-1	protein_coding	calmodulin-like 4	calcium ion binding (GO:0005509)	unknown	unknown	Cluster03
CARD6	381	ENSSSCG00000029367	16:25810435-25816947:+1	protein_coding	caspase recruitment domain family member 6	unknown	unknown	unknown	Cluster03
CASP1	276	ENSSSCG00000028711	9:35187561-35200085:-1	protein_coding	caspase-1	cysteine-type endopeptidase activity (GO:0004197) | CARD domain binding (GO:0050700) | endopeptidase activity (GO:0004175) | cysteine-type peptidase activity (GO:0008234) | hydrolase activity (GO:0016787) | identical protein binding (GO:0042802) | kinase binding (GO:0019900) | peptidase activity (GO:0008233)	regulation of autophagy (GO:0010506) | response to bacterium (GO:0009617) | positive regulation of tumor necrosis factor-mediated signaling pathway (GO:1903265) | interleukin-1 beta production (GO:0032611) | cellular response to organic substance (GO:0071310) | positive regulation of interleukin-1 alpha secretion (GO:0050717) | programmed necrotic cell death (GO:0097300) | cellular response to me…	protease inhibitor complex (GO:0097179) | AIM2 inflammasome complex (GO:0097169) | protein complex (GO:0043234) | extracellular region (GO:0005576) | IPAF inflammasome complex (GO:0072557) | NLRP1 inflammasome complex (GO:0072558) | NLRP3 inflammasome complex (GO:0072559) | mitochondrion (GO:0005739)	Cluster03
CASP4	281	ENSSSCG00000014997	9:35167569-35185804:-1	protein_coding	caspase 4	cysteine-type endopeptidase activity involved in apoptotic process (GO:0097153) | cysteine-type endopeptidase activity (GO:0004197) | CARD domain binding (GO:0050700) | cysteine-type peptidase activity (GO:0008234) | hydrolase activity (GO:0016787) | peptidase activity (GO:0008233)	pyroptosis (GO:0070269) | regulation of inflammatory response (GO:0050727) | positive regulation of tumor necrosis factor-mediated signaling pathway (GO:1903265) | proteolysis (GO:0006508) | intrinsic apoptotic signaling pathway (GO:0097193) | positive regulation of interleukin-1 beta secretion (GO:0050718) | regulation of apoptotic process (GO:0042981) | intrinsic apoptotic signaling pathway in …	AIM2 inflammasome complex (GO:0097169) | protein complex (GO:0043234) | endoplasmic reticulum (GO:0005783) | plasma membrane (GO:0005886) | IPAF inflammasome complex (GO:0072557) | cytosol (GO:0005829) | NLRP3 inflammasome complex (GO:0072559) | mitochondrion (GO:0005739)	Cluster03
CASP7	266	ENSSSCG00000032408	14:124017702-124051764:+1	protein_coding	caspase 7	cysteine-type endopeptidase activity involved in apoptotic process (GO:0097153) | cysteine-type endopeptidase activity (GO:0004197) | cysteine-type peptidase activity (GO:0008234) | hydrolase activity (GO:0016787) | peptidase activity (GO:0008233) | aspartic-type endopeptidase activity (GO:0004190)	execution phase of apoptosis (GO:0097194) | protein processing (GO:0016485) | apoptotic process (GO:0006915) | response to UV (GO:0009411) | heart development (GO:0007507) | proteolysis (GO:0006508) | neuron apoptotic process (GO:0051402)	unknown	Cluster03
CDH5	271	ENSSSCG00000035772	6:27108499-27142921:+1	protein_coding	Sus scrofa cadherin 5, type 2 (vascular endothelium) (CDH5), mRNA.	ion channel binding (GO:0044325) | calcium ion binding (GO:0005509) | protein phosphatase binding (GO:0019903) | receptor binding (GO:0005102) | beta-catenin binding (GO:0008013)	cell adhesion (GO:0007155) | transforming growth factor beta receptor signaling pathway (GO:0007179) | single organismal cell-cell adhesion (GO:0016337) | regulation of complement-dependent cytotoxicity (GO:1903659) | homophilic cell adhesion via plasma membrane adhesion molecules (GO:0007156) | regulation of establishment of cell polarity (GO:2000114) | negative regulation of cell proliferation …	integral component of membrane (GO:0016021) | cell-cell adherens junction (GO:0005913) | cell periphery (GO:0071944) | adherens junction (GO:0005912) | cell junction (GO:0030054) | cell surface (GO:0009986) | membrane (GO:0016020) | plasma membrane (GO:0005886) | external side of plasma membrane (GO:0009897) | cell-cell junction (GO:0005911) | bicellular tight junction (GO:0005923)	Cluster03
CEMIP	190	ENSSSCG00000038929	7:49622342-49793052:+1	protein_coding	cell migration inducing hyaluronan binding protein	ER retention sequence binding (GO:0046923) | hyaluronic acid binding (GO:0005540) | clathrin heavy chain binding (GO:0032050) | hyalurononglucosaminidase activity (GO:0004415)	positive regulation of protein targeting to membrane (GO:0090314) | hyaluronan catabolic process (GO:0030214) | positive regulation of release of sequestered calcium ion into cytosol (GO:0051281) | positive regulation of peptidyl-threonine phosphorylation (GO:0010800) | positive regulation of cell migration (GO:0030335) | sensory perception of sound (GO:0007605) | positive regulation of protein k…	clathrin-coated vesicle membrane (GO:0030665) | cytoplasm (GO:0005737) | endoplasmic reticulum (GO:0005783) | plasma membrane (GO:0005886) | clathrin-coated endocytic vesicle (GO:0045334)	Cluster03
CFI	233	ENSSSCG00000009138	8:112433640-112470946:+1	protein_coding	complement factor I	serine-type peptidase activity (GO:0008236) | scavenger receptor activity (GO:0005044) | hydrolase activity (GO:0016787) | serine-type endopeptidase activity (GO:0004252) | peptidase activity (GO:0008233)	receptor-mediated endocytosis (GO:0006898) | proteolysis (GO:0006508)	extracellular space (GO:0005615) | membrane (GO:0016020)	Cluster03
CLEC3B	255	ENSSSCG00000011299	13:28176793-28229719:+1	protein_coding	C-type lectin domain family 3 member B	calcium ion binding (GO:0005509) | heparin binding (GO:0008201) | kringle domain binding (GO:0036143)	cellular response to transforming growth factor beta stimulus (GO:0071560) | bone mineralization (GO:0030282) | ossification (GO:0001503) | cellular response to organic substance (GO:0071310) | positive regulation of plasminogen activation (GO:0010756)	extracellular space (GO:0005615) | granular component (GO:0001652) | extracellular matrix (GO:0031012) | cytoplasm (GO:0005737) | extracellular exosome (GO:0070062)	Cluster03
COL12A1	357	ENSSSCG00000004484	1:90744289-90872963:+1	protein_coding	collagen type XII alpha 1 chain	unknown	endodermal cell differentiation (GO:0035987)	extracellular space (GO:0005615) | extracellular matrix (GO:0031012) | extracellular vesicle (GO:1903561) | extracellular exosome (GO:0070062)	Cluster03
COL18A1	119	ENSSSCG00000038089	13:207907834-207985181:+1	protein_coding	collagen type XVIII alpha 1 chain	unknown	positive regulation of endothelial cell apoptotic process (GO:2000353) | endothelial cell morphogenesis (GO:0001886) | extracellular matrix organization (GO:0030198) | positive regulation of cell proliferation (GO:0008284) | positive regulation of cell migration (GO:0030335) | angiogenesis (GO:0001525)	basement membrane (GO:0005604) | extracellular space (GO:0005615) | extracellular matrix (GO:0031012) | extracellular exosome (GO:0070062)	Cluster03
COL1A1	215	ENSSSCG00000036135	12:26379000-26397284:-1	protein_coding	collagen type I alpha 1 chain	identical protein binding (GO:0042802) | protease binding (GO:0002020) | extracellular matrix structural constituent (GO:0005201) | platelet-derived growth factor binding (GO:0048407)	osteoblast differentiation (GO:0001649) | protein heterotrimerization (GO:0070208) | visual perception (GO:0007601) | skin development (GO:0043588) | sensory perception of sound (GO:0007605) | positive regulation of canonical Wnt signaling pathway (GO:0090263) | cellular response to mechanical stimulus (GO:0071260) | protein transport (GO:0015031) | tooth mineralization (GO:0034505) | embryonic s…	extracellular space (GO:0005615) | proteinaceous extracellular matrix (GO:0005578) | extracellular matrix (GO:0031012) | collagen trimer (GO:0005581) | cytoplasm (GO:0005737) | collagen type I trimer (GO:0005584)	Cluster03
[truncated: 250 more rows]
