# Supplementary material for: Environmentally enriched pigs have transcriptional profiles consistent with neuroprotective effects and reduced microglial activity
Source: Behav Brain Res. 2018 Sep 17;350:6–15. doi: 10.1016/j.bbr.2018.05.015 (PMC6002610; doi:10.1016/j.bbr.2018.05.015)
Supplement: Supplementary file 5 [file mmc5.xlsx]

## Sheet: Signature gene lists
Microglial signature genes present in pig	IEG signature genes present in pig
A2M	ACKR4
ABCA1	ACOD1
ABCB4	APOLD1
ABCC4	ARC
ABHD15	ARF4
ACKR2	ARHGEF3
ACPP	ARIH1
ACRBP	ATF3
ACSM5	BCL3
ADAM28	BDNF
ADAMTSL4	BHLHE40
ADAP2	BTG2
ADCY7	CCL2
ADGRG5	CCL5
ADORA3	CCRL2
ADPGK	CD69
ADPRH	CD83
ADRB2	CEBPB
ALOX5	CEBPD
ALOX5AP	CREM
ANG	CSF2
ANKRD22	CSRNP1
ANKRD44	CTGF
ANXA2R	CXCL10
AOAH	CXCL11
APBB1IP	CXCL2
APOBR	CYR61
APOC2	DUSP1
APOC4	DUSP2
ARHGAP15	DUSP5
ARHGAP25	DUSP6
ARHGAP27	EGR1
ARHGAP30	EGR2
ARHGAP4	EGR3
ARHGAP9	EGR4
ARID3A	F3
ARL11	FBXO33
ARRDC5	FOS
ASGR2	FOSB
ATM	FOSL1
ATP11C	FOSL2
ATP7A	GADD45B
ATP8B4	GADD45G
B3GNT5	GBP2
B4GALT1	GDF15
BACH1	GEM
BCL2A1	HBEGF
BCO2	HES1
BHLHE41	HOMER1
BIN2	ICAM1
BLNK	ID2
BMF	IER2
BMP2K	IER3
BNC2	IER5
BTAF1	IFIT1
BTBD19	IFIT2
BTK	IFNB1
C1QA	IKBKE
C1QB	IL10
C1QC	IL12B
C2	IL1A
C3	IL23A
C5AR1	IL6
C5AR2	INHBA
CABP4	IRF1
CACNA2D4	JUNB
CARD11	KLF10
CARD14	KLF2
CARD6	KLF6
CARD9	LDLR
CASP1	MAFF
CASP10	MAP3K8
CASP4	MBNL2
CASP8	MCL1
CASS4	MMP13
CCDC134	MYC
CCDC18	NCOA7
CCL20	NFIB
CCL3L1	NFKBIA
CCL4	NFKBID
CCR1	NFKBIZ
CCR5	NOCT
CCRL2	NPAS4
CD14	NPTX2
CD180	NR4A1
CD1D	NR4A2
CD226	NR4A3
CD274	NRN1
CD300C	NUP98
CD300LB	PCDH8
CD300LF	PELI1
CD37	PER1
CD4	PER2
CD53	PIAS1
CD58	PLAT
CD68	PLAU
CD69	PLK2
CD83	PPP1R15A
CD84	PTGS2
CD86	RASD1
CD93	RCAN1
CDCP1	RGS1
CEBPA	RGS2
CEP135	RHEB
CFAP74	SERPINE1
CH25H	SGK1
CHEK2	SOCS3
CIITA	SOD2
CISH	SRF
CLCN5	THBS1
CLDN7	TLR2
CLEC17A	TNF
CLEC5A	TNFAIP3
CLEC7A	TNFSF9
CMKLR1	TRAF1
CMTM6	TRIB1
COL8A2	TSC22D1
COLGALT1	TXNIP
CPED1	VCAM1
CPVL	WEE1
CREB3L2	ZFP36
CSF1R	ZFP36L1
CSF2RB	ZFP36L2
CSF3R
CTLA4
CTSC
CTSS
CX3CR1
CXCL16
CXCL8
CYP2S1
CYSLTR1
CYTH4
CYTIP
CYTL1
DAB2
DAPP1
DEF6
DENND1C
DENND2D
DENND3
DHRS9
DIAPH2
DISP1
DLEC1
DOCK11
DOCK2
DOCK8
DOK3
DPEP2
DPP4
DPYS
DUSP27
DZIP1L
EBI3
EDA2R
EGR2
ELF1
ELF4
EMB
EML4
EPSTI1
ERAP2
ERN1
ERP27
EVI2B
F2RL1
FAM105A
FAM111A
FAM129A
FAM177B
FAM212A
FAM46A
FAM60A
FANCD2
FBP1
FCAR
FCGR1A
FERMT3
FFAR4
FGD2
FGD3
FGF20
FGL1
FGL2
FHOD1
FKBP5
FMNL3
FMO4
FOLR2
FOSB
FRRS1
FUT4
GAB3
GAL3ST4
GAPT
GBGT1
GCNT2
GHRL
GIMAP2
GIMAP8
GLIPR1
GMIP
GPR132
GPR160
GPR183
GPR34
GPR65
GPR84
GPRIN3
HACD4
HAMP
HAVCR2
HCK
HCLS1
HELB
HFE
HHEX
HIST1H2BF
HIST2H2AB
HIST2H2AC
HK2
HK3
HLA-DOA
HLA-DRA
HLX
HMOX1
HPGDS
HPSE
HTR2B
IER3
IER5
IFI30
IFNGR1
IFNLR1
IGF2BP3
IGSF10
IGSF6
IKBIP
IKBKE
IKZF1
IL10
IL10RA
IL12RB1
IL13RA1
IL16
IL17RA
IL18
IL1A
IL1RAP
IL2RG
IL4I1
IL4R
IL6R
INPP5D
IRAK2
IRAK3
IRF5
IRF8
ITGA9
ITGAL
ITGB2
ITGB3
ITGB7
ITPRIPL1
ITPRIPL2
JAK2
JAK3
KBTBD12
KBTBD8
KCNE3
KCNJ5
KCNK13
KCNK6
KCNMB1
KCNQ1
KCTD12
KIAA1551
KLHL6
KYNU
LAPTM5
LAT2
LCP1
LCP2
LHFPL2
LIPC
LIPG
LMNTD2
LNPEP
LPAR2
LPAR5
LPAR6
LPCAT2
LRCH1
LRCH3
LRMP
LRRC25
LRRK1
LTB4R
LTB4R2
LY75
LY86
LY96
LYL1
LYVE1
LYZ
M1AP
MAF
MAMDC2
MAP3K8
MAP4K1
MB21D1
MERTK
MFSD4B
MGAT4A
MILR1
MIS18BP1
MKNK1
MLKL
MMP14
MMRN1
MNDA
MR1
MRC1
MRC2
MS4A14
MS4A7
MSR1
MX2
MYC
MYO1F
MYO1G
MYO7A
MYOF
N4BP2
NABP1
NAGA
NCF1
NCF2
NCF4
NCKAP1L
NCMAP
NFAM1
NFATC2
NFKBID
NFKBIZ
NHLRC2
NLRC4
NLRC5
NLRP3
NPL
NRROS
NUAK2
ODF3B
OLFML2B
OLR1
OSCAR
OSM
OTUD1
P2RY12
P2RY13
P2RY6
P3H2
PAG1
PALD1
PARP14
PARP15
PARVG
PCED1B
PDCD1LG2
PDE3B
PIK3AP1
PIK3CG
PIK3R5
PIK3R6
PLA2G4A
PLA2G7
PLAC8
PLAG1
PLAU
PLAUR
PLBD1
PLCB2
PLCG2
PLD1
PLD4
PLEK
PLK3
PLVAP
PLXDC2
POMK
PPP1R3B
PRAM1
PRDM1
PROX2
PRRG4
PSTPIP2
PTAFR
PTCRA
PTGER4
PTGS1
PTGS2
PTPN6
PTPRC
PTPRJ
PYGL
RAB38
RAB39A
RASAL3
RASGRP4
RASSF10
RBM47
RCN3
REEP4
REL
RGS1
RGS18
RGS2
RHBDF2
RHOH
RIPK3
RNF122
RNF125
RNF149
RNF213
RPGRIP1
RPS6KA1
RREB1
RTTN
RUBCNL
RUNX1
RUNX2
S100Z
SAMD9
SAMSN1
SASH3
SCIMP
SCIN
SELL
SERPINA1
SERPINB9
SERPINF2
SFMBT2
SFT2D2
SFXN2
SGK1
SH2B3
SIRPB2
SKIL
SLA
SLC11A1
SLC16A3
SLC16A5
SLC17A9
SLC1A5
SLC22A18
SLC2A5
SLC2A9
SLC37A2
SLC4A7
SLC7A7
SLCO2B1
SNX20
SOAT1
SOCS6
SORL1
SOWAHD
SP110
SP140
SPI1
SPN
SPNS3
SPP1
SPPL2A
SPTLC3
SPTY2D1-AS1
SSH2
ST14
ST6GAL1
ST8SIA4
STAB1
STAMBPL1
STARD5
STAT5A
STEAP3
STK26
STX11
STXBP2
SUCNR1
SUSD3
SUSD6
SYK
SYT6
SYTL3
TAGAP
TAL1
TBC1D2B
TBX19
TBXAS1
TCIRG1
TCTEX1D4
TEP1
TFCP2L1
TFEC
TGFBR1
TGFBR2
THEMIS2
TIFA
TIGD4
TLDC2
TLR1
TLR10
TLR2
TLR3
TLR4
TLR6
TLR7
TLR8
TMC8
TMEM106A
TMEM119
TMEM150B
TMEM154
TMEM156
TMEM173
TMEM236
TMEM255B
TMEM52B
TMEM86A
TMIGD2
TMIGD3
TMPPE
TNF
TNFAIP3
TNFRSF11A
TNFRSF12A
TNFRSF13C
TNFRSF1B
TNFSF13B
TNFSF18
TNFSF8
TOR4A
TRAF3IP3
TREM2
TREML1
TRIM38
TSSK4
TTF2
UBA7
UHRF1
UNC93B1
USP53
VAV1
VNN2
VSIG4
WAS
WNT2B
WNT5A
ZBTB26
ZBTB37
ZC3H12A
ZC3H12D
ZCCHC6
ZFHX3
ZFP36L2
ZMYND15
ZNF217
ZNF660
ZNRF2
